# Supplementary material for: Analysis of the Innovation Trend in Cell-Free Synthetic Biology
Source: Life (Basel). 2021 Jun 11;11(6):551. doi: 10.3390/life11060551 (PMC8231175; doi:10.3390/life11060551)
Supplement: Supplementary file 1 [file life-11-00551-s001.zip]

Archive with 1 entries (1 files):
- life-1215472-supplementary.xlsx
