# Supplementary material for: Analysis of the Innovation Trend in Cell-Free Synthetic Biology
Source: Life (Basel). 2021 Jun 11;11(6):551. doi: 10.3390/life11060551 (PMC8231175; doi:10.3390/life11060551)
Supplement: Supplementary file 1 [file life-11-00551-s001.zip › life-1215472-supplementary.xlsx]

## Sheet: Publication Data
Title	Authors	Year	Cited by	Link	Affiliations	Authors with affiliations	Abstract	Author Keywords	Index Keywords	Search Term	Assigned Country	Specific Topic	Broad topic
Cap-independent enhancement of translation by a plant potyvirus 5' nontranslated region	Carrington J.C., Freed D.D.	1990	293	https://www.scopus.com/inward/record.uri?eid=2-s2.0-0025261806&doi=10.1128%2fjvi.64.4.1590-1597.1990&partnerID=40&md5=ed89d528909105cee6858aa4cfa89e30	Department of Biology, Texas A and M University, College Station, TX 77843-3258, United States	Carrington, J.C., Department of Biology, Texas A and M University, College Station, TX 77843-3258, United States; Freed, D.D., Department of Biology, Texas A and M University, College Station, TX 77843-3258, United States	The RNA genome of tobacco etch virus (TEV), a plant potyvirus, functions as an mRNA for synthesis of a 346-kilodalton polyprotein that undergoes extensive proteolytic processing. The RNA lacks a normal 5' cap structure at its terminus, which suggests that the mechanism of translational initiation differs from that of a normal cellular mRNA. We have identified a translation-enhancing activity asso…		virus messenger RNA; article; electroporation; enhancer region; genetic engineering; Mosaic virus; nonhuman; priority journal; RNA translation	"Cell-free translation"	United States	Non-model organisms	Improved CFPS
A sensitive method for the determination of protein-DNA binding specificities	Pollock R., Treisman R.	1990	284	https://www.scopus.com/inward/record.uri?eid=2-s2.0-0025187297&doi=10.1093%2fnar%2f18.21.6197&partnerID=40&md5=54e66a7320d3557283ea7e66918d4e63	Imperial Cancer Research Fund Laboratories, PO Box 123, Lincoln's Inn Reids, London WC2A 3PX, United Kingdom	Pollock, R., Imperial Cancer Research Fund Laboratories, PO Box 123, Lincoln's Inn Reids, London WC2A 3PX, United Kingdom; Treisman, R., Imperial Cancer Research Fund Laboratories, PO Box 123, Lincoln's Inn Reids, London WC2A 3PX, United Kingdom	We describe a sensitive and rapid method for determination of the sequence specificity of DNA binding proteins. The method allows recovery of specific sites using the small amounts of protein present in crude cell extracts or produced by cell-free translation reactions. Extract proteins are incubated with a pool of random sequence oligonucleotides, complexes purified by immunoprecipitation, and b…		article; gene amplification; polymerase chain reaction; priority journal; protein dna binding; Animal; Base Sequence; Binding Sites; DNA-Binding Proteins; Indicators and Reagents; Molecular Sequence Data; Nuclear Proteins; Oligonucleotide Probes; Plasmids; Polymerase Chain Reaction; Reticulocytes; Serum Response Factor; Substrate Specificity	"Cell-free translation"	Europe	Detection	Applications
Evidence that the N-terminal domain of nonstructural protein NS3 from yellow fever virus is a serine protease responsible for site-specific cleavages in the viral polyprotein	Chambers T.J., Weir R.C., Grakoui A., Mccourt D.W., Bazan J.F., Fletterick R.J., Rice C.M.	1990	266	https://www.scopus.com/inward/record.uri?eid=2-s2.0-0025201350&doi=10.1073%2fpnas.87.22.8898&partnerID=40&md5=1f46c8db7adfd8772f1866f37ace5e01	Department of Molecular Microbiology, Box 8230, Washington Univ. School of Medicine, 660 South Euclid Avenue, Saint Louis, MO 63110-1093, United States; Howard Hughes Medical Institute, Washington University, School of Medicine, 660 South Euclid Avenue, Saint Louis, MO 63110-1093, United States; Dept. of Biochemistry and Biophysics, University of California, San Francisco, CA 94143-0448, United S…	Chambers, T.J., Department of Molecular Microbiology, Box 8230, Washington Univ. School of Medicine, 660 South Euclid Avenue, Saint Louis, MO 63110-1093, United States; Weir, R.C., Department of Molecular Microbiology, Box 8230, Washington Univ. School of Medicine, 660 South Euclid Avenue, Saint Louis, MO 63110-1093, United States, Department of Biochemistry, Faculty of Science, Australian Nation…	Sequence homology and molecular modeling studies have suggested that the N-terminal one-third of the flavivirus nonstructural protein NS3 functions as a trypsin-like serine protease. To examine the putative proteolytic activity of NS3, segments of the yellow fever virus genome were subcloned into plasmid transcription/translation vectors and cell-free translation products were characterized. The …	Catalytic triad; Flavivirus; Protein processing; Site-directed mutagenesis; Trypsin superfamily	Flavivirus; Mammalia; Yellow fever virus; Animalia; Flavivirus; Mammalia; Yellow fever virus; serine proteinase; virus protein; animal cell; article; cell strain bhk; nonhuman; priority journal; protein processing; site directed mutagenesis; virus replication; yellow fever flavivirus; Capsid; Cloning, Molecular; DNA Mutational Analysis; Genes, Structural, Viral; Protein Precursors; Serine Endopep…	"Cell-free translation"	United States	Specific	Specific proteins
Isolation and characterization of Chinese hamster ovary cell mutants defective in assembly of peroxisomes	Tsukamoto T., Yokota S., Fujiki Y.	1990	181	https://www.scopus.com/inward/record.uri?eid=2-s2.0-0025342563&doi=10.1083%2fjcb.110.3.651&partnerID=40&md5=e91a46d798490aee25249a90f5f37e65	Laboratory of Molecular Cell Biology, Meiji Institute of Health Science, 540 Naruda, Odawara 250, Japan; Department of Anatomy, Yamanashi Medical School, Tamaho-machi, Yamanashi 409-38, Japan	Tsukamoto, T., Laboratory of Molecular Cell Biology, Meiji Institute of Health Science, 540 Naruda, Odawara 250, Japan; Yokota, S., Department of Anatomy, Yamanashi Medical School, Tamaho-machi, Yamanashi 409-38, Japan; Fujiki, Y., Laboratory of Molecular Cell Biology, Meiji Institute of Health Science, 540 Naruda, Odawara 250, Japan	We made use of autoradiographic screening to isolate two Chinese hamster ovary (CHO) cell mutants deficient in peroxisomal dihydroxyacetonephosphate acyltransferase, a key enzyme for the biosynthesis of ether glycerolipids such as plasmalogens. Morphological analysis revealed no evidence of peroxisome in these mutants. Catalase was as active as in the normal cells but was not sedimentable. Pulsec…		Cricetinae; Cricetulus griseus; Animalia; Cricetinae; Cricetulus griseus; dihydroxyacetone phosphate acyltransferase; radioisotope; animal cell; article; autoradiography; cell culture; cell mutant; cho cell; enzyme deficiency; hamster; nonhuman; peroxisome; priority journal; Acetyl-CoA C-Acetyltransferase; Acyltransferases; Animal; Cell Fusion; Cell Line; Cell Separation; Cricetulus; Fatty Acid D…	"Cell-free translation"	Japan	Specific	Specific proteins
Biosynthesis of mosquito vitellogenin	Dhadialla T.S., Raikhel A.S.	1990	112	https://www.scopus.com/inward/record.uri?eid=2-s2.0-0025288991&partnerID=40&md5=1af84aca137d70e08a1a65ac709c0bd2	Department of Entomology, Michigan State University, East Lansing, MI 48824, United States	Dhadialla, T.S., Department of Entomology, Michigan State University, East Lansing, MI 48824, United States; Raikhel, A.S., Department of Entomology, Michigan State University, East Lansing, MI 48824, United States	Vitellogenin (Vg), the hemolymph precursor to the major yolk protein in mosquitoes, is synthesized in the fat body of blood-fed females. Mosquito Vg consists of two subunits with M(r) = 200,000 and 66,000. Here, we demonstrate that both the Vg subunits are first synthesized as a single precursor. The identity of this Vg precursor was confirmed by immunoprecipitation with subunit-specific monoclon…		vitellogenin; animal cell; arthropod; article; mosquito; nonhuman; priority journal; protein processing; protein synthesis; Adipose Tissue; Aedes; Animal; Electrophoresis, Polyacrylamide Gel; Glycosylation; Larva; Macromolecular Systems; Microsomes; Molecular Weight; Phosphorylation; Protein Processing, Post-Translational; Support, U.S. Gov't, P.H.S.; Translation, Genetic; Tunicamycin; Vitellogen…	"Cell-free translation"	United States	Specific	Specific proteins
Primary structure of rat liver 5'-nucleotidase deduced from the cDNA. Presence of the COOH-terminal hydrophobic domain for possible post-translational modification by glycophospholipid	Misumi Y., Ogata S., Hirose S., Ikehara Y.	1990	110	https://www.scopus.com/inward/record.uri?eid=2-s2.0-0025004134&partnerID=40&md5=08113a544655e77e4f0f650e6fade850	Department of Biochemistry, Fukuoka University, School of Medicine, Jonan-ku, Fukuoka 814-01, Japan	Misumi, Y., Department of Biochemistry, Fukuoka University, School of Medicine, Jonan-ku, Fukuoka 814-01, Japan; Ogata, S., Department of Biochemistry, Fukuoka University, School of Medicine, Jonan-ku, Fukuoka 814-01, Japan; Hirose, S., Department of Biochemistry, Fukuoka University, School of Medicine, Jonan-ku, Fukuoka 814-01, Japan; Ikehara, Y., Department of Biochemistry, Fukuoka University, …	Rat liver 5'-nucleotidase was purified from a crude microsomal fraction, and its molecular mass was estimated to be 73 kDa by sodium dodecyl sulfate-polyacrylamide gel electrophoresis. The purified protein was subjected to cleavage with CNBr or lysyl endopeptidase, and the resulting 21 peptides as well as the NH2 terminus of the native protein were sequenced by Edman degradation. For further info…		5' nucleotidase; complementary dna; glycophospholipid; amino acid sequence; animal cell; article; dna sequence; enzyme modification; nonhuman; priority journal; protein processing; rat; 5'-Nucleotidase; Amino Acid Sequence; Animal; Base Sequence; Cloning, Molecular; Comparative Study; DNA; Gene Library; Liver; Molecular Sequence Data; Molecular Weight; Peptide Mapping; Protein Conformation; Rats;…	"Cell-free translation"	Japan	PTM	Protein modifications
Unusual topogenic sequence directs prion protein biogenesis	Lopez C.D., Yost C.S., Prusiner S.B., Myers R.M., Lingappa V.R.	1990	110	https://www.scopus.com/inward/record.uri?eid=2-s2.0-0025239839&doi=10.1126%2fscience.1970195&partnerID=40&md5=f1bf815b1eeb42300f835fb5eb21e327	Department of Physiology, University of California, San Francisco, CA 94143, United States; Departments of Physiology and Anesthesia, University of California, San Francisco, CA 94143, United States; Departments of Neurology and Biochemistry and Biophysics, University of California, San Francisco, CA 94143, United States; Departments of Physiology and Biochemistry and Biophysics, University of Ca…	Lopez, C.D., Department of Physiology, University of California, San Francisco, CA 94143, United States; Yost, C.S., Departments of Physiology and Anesthesia, University of California, San Francisco, CA 94143, United States; Prusiner, S.B., Departments of Neurology and Biochemistry and Biophysics, University of California, San Francisco, CA 94143, United States; Myers, R.M., Departments of Physio…	Biosynthetic studies of the prion protein (PrP) have shown that two forms of different topology can be generated from the same pool of nascent chains in cell-free translation systems supplemented with microsomal membranes. A transmembrane form is the predominant product generated in wheat germ (WG) extracts, whereas a completely translocated (secretory) form is the major product synthesized in ra…		animal cell; article; biosynthesis; codon; nonhuman; prion; priority journal; protein synthesis; rabbit; reticulocyte; wheat germ; Animal; Codon; DNA, Viral; Hamsters; Kinetics; Mesocricetus; Peptide Mapping; Plasmids; Prions; Protein Processing, Post-Translational; PrPSc Proteins; Restriction Mapping; Support, U.S. Gov't, P.H.S.; Transcription, Genetic; Translation, Genetic; Viral Proteins; Anim…	"Cell-free translation"	United States	Membrane	Specific proteins
Cleavage-site preferences of Sindbis virus polyproteins contains the non-structural proteinase. Evidence for temporal regulation of polyprotein processing in vivo	De Groot R.J., Hardy W.R., Shrako Y., Strauss J.H.	1990	107	https://www.scopus.com/inward/record.uri?eid=2-s2.0-0025352629&doi=10.1002%2fj.1460-2075.1990.tb07445.x&partnerID=40&md5=ab42f93fb4540f5583d0019ee9a56f0d	Division of Bioloby, California Institute of Technology, Pasadena, CA 91125, United States	De Groot, R.J., Division of Bioloby, California Institute of Technology, Pasadena, CA 91125, United States; Hardy, W.R., Division of Bioloby, California Institute of Technology, Pasadena, CA 91125, United States; Shrako, Y., Division of Bioloby, California Institute of Technology, Pasadena, CA 91125, United States; Strauss, J.H., Division of Bioloby, California Institute of Technology, Pasadena, …	The non-structural proteins of Sindbis virus, nsP1, 2, 3 and 4, are produced upon cleavage of polyproteins P123 and P1234 by a proteinase residing in nsP2. We used cell free translation of SP6 transcripts to study the proteolytic activity of nsP2 and of nsP2-cotnaining polyproteins. To generate polyprotein enzymes, a set of plasmids was made in which cleavage sites were eliminated and new initiat…	alphavirus; non-structural proteins; polyprotein; proteinase	proteinase; virus protein; article; nonhuman; priority journal; protein processing; Sindbis virus; Alphavirus; Sindbis virus; Alphavirus; Sindbis virus	"Cell-free translation"	United States	Specific	Specific proteins
Cloning of Rat Aorta Lysyl Oxidase cDNA: Complete Codons and Predicted Amino Acid Sequence	Trackman P.C., Pratt A.M., Wolanski A., Tang S.-S., Offner G.D., Troxler R.F., Kagan H.M.	1990	104	https://www.scopus.com/inward/record.uri?eid=2-s2.0-0025340990&doi=10.1021%2fbi00472a016&partnerID=40&md5=ebc74b136a2396b85b5d1e9b5e26387b	Department of Biochemistry, Boston University School of Medicine, Boston, Massachusetts 02118, United States	Trackman, P.C., Department of Biochemistry, Boston University School of Medicine, Boston, Massachusetts 02118, United States; Pratt, A.M., Department of Biochemistry, Boston University School of Medicine, Boston, Massachusetts 02118, United States; Wolanski, A., Department of Biochemistry, Boston University School of Medicine, Boston, Massachusetts 02118, United States; Tang, S.-S., Department of…	Lysyl oxidase cDNA clones were identified by their reactivity with anti-bovine lysyl oxidase in a neonatal rat aorta cDNA λgtl 1 expression library. A 500-bp cDNA sequence encoding four of six peptides derived from proteolytic digests of bovine aorta lysyl oxidase was found from the overlapping cDNA sequences of two positive clones. The library was rescreened with a radiolabeled cDNA probe made f…		complementary dna; messenger rna; protein lysine 6 oxidase; amino acid sequence; animal cell; aorta; article; clone; dna sequence; nonhuman; priority journal; rat; smooth muscle; Amino Acid Oxidoreductases; Amino Acid Sequence; Animal; Aorta; Base Sequence; Cattle; Cloning, Molecular; DNA; Molecular Sequence Data; Nucleic Acid Conformation; Peptide Fragments; Protein-Lysine 6-Oxidase; Rats; Restr…	"Cell-free translation"	United States	Specific	Specific proteins
In contrast to the glucocorticoid receptor, the thyroid hormone receptor is translated in the DNA binding state and is not associated with hsp90	Dalman F.C., Koenig R.J., Perdew G.H., Massa E., Pratt W.B.	1990	87	https://www.scopus.com/inward/record.uri?eid=2-s2.0-0025260972&partnerID=40&md5=38d7b5f2124b6baa409fcece71f63dd8	Department of Pharmacology, University of Michigan Medical School, Ann Arbor, MI 48109, United States	Dalman, F.C., Department of Pharmacology, University of Michigan Medical School, Ann Arbor, MI 48109, United States; Koenig, R.J., Department of Pharmacology, University of Michigan Medical School, Ann Arbor, MI 48109, United States; Perdew, G.H., Department of Pharmacology, University of Michigan Medical School, Ann Arbor, MI 48109, United States; Massa, E., Department of Pharmacology, Universit…	We have recently reported that the glucocorticoid receptor (GR) becomes bound to the 90-kDa heat shock protein (hsp90) at or near the end of receptor translation in vitro (Dalman, F.C., Bresnick, E.H., Patel, P.D., Perdew, G.H., Watson, S.J., Jr., and Pratt, W.B. (1989) J. Biol. Chem. 264, 19815-19821). In this paper we compare the hsp90 binding and DNA binding activities of the thyroid hormone r…		glucocorticoid receptor; heat shock protein; radioisotope; thyroid hormone receptor; animal cell; article; nonhuman; priority journal; rabbit; rna translation; Animal; Cellulose; DNA; DNA-Binding Proteins; Heat-Shock Proteins; Methionine; Rabbits; Receptors, Glucocorticoid; Receptors, Thyroid Hormone; Reticulocytes; Support, U.S. Gov't, P.H.S.; Transcription, Genetic; Translation, Genetic; Tritic…	"Cell-free translation"	United States	Specific	Specific proteins
Biosynthesis of lipopolysaccharide-binding protein in rabbit hepatocytes	Ramadori G., Buschenfelde K.-H.M.Z., Tobias P.S., Mathison J.C., Ulevitch R.J.	1990	75	https://www.scopus.com/inward/record.uri?eid=2-s2.0-0025307891&doi=10.1159%2f000163569&partnerID=40&md5=8657ed3710396bf56579fc805a1540a1	KJinikum der Johannes-Gutenberg-Univcrsitat, I. Medizinische KJinik und Poliklinik, Mainz, Germany; Department of Immunology, Research Institute of Scripps Clinic, La Jolla, CA, United States	Ramadori, G., KJinikum der Johannes-Gutenberg-Univcrsitat, I. Medizinische KJinik und Poliklinik, Mainz, Germany; Buschenfelde, K.-H.M.Z., KJinikum der Johannes-Gutenberg-Univcrsitat, I. Medizinische KJinik und Poliklinik, Mainz, Germany; Tobias, P.S., Department of Immunology, Research Institute of Scripps Clinic, La Jolla, CA, United States; Mathison, J.C., Department of Immunology, Research In…	Studies reported here show that the recently discovered acute-phase protein, lipopolysaccharide-binding protein (LBP), is synthesized by hepatocytes. For these studies, explanted rabbit hepatocytes were grown in the presence of35S-methionine. Biosynthetically labelled LBP in the cells and supernatant was identified using immu- noprecipitation with rat anti-rabbit LBP antibody. This antibody immun…	Acute phase protein; Hepatocytes; Lipopolysaccharide-binding protein; LPB-biosyn thesis	acute phase protein; binding protein; lipopolysaccharide; radioisotope; animal cell; article; liver cell; nonhuman; priority journal; rabbit; Acute-Phase Proteins; Animal; Carrier Proteins; Cells, Cultured; Gene Expression; Glycoproteins; Liver; Molecular Weight; Rabbits; RNA, Messenger; Support, Non-U.S. Gov't; Support, U.S. Gov't, P.H.S.; Tunicamycin; Animalia; Oryctolagus cuniculus	"Cell-free translation"	United States	Specific	Specific proteins
Glycosylation of nuclear pore protein p62. Reticulocyte lysate catalyzes O-linked N-acetylglucosamine addition in vitro	Starr C.M., Hanover J.A.	1990	73	https://www.scopus.com/inward/record.uri?eid=2-s2.0-0025231304&partnerID=40&md5=5aaf1e4faad005ec4ddd2fb43b2b982d	Biochemistry/Metabolism Lab., NIDDK, National Institutes of Health, Bethesda, MD 20892, United States	Starr, C.M., Biochemistry/Metabolism Lab., NIDDK, National Institutes of Health, Bethesda, MD 20892, United States; Hanover, J.A., Biochemistry/Metabolism Lab., NIDDK, National Institutes of Health, Bethesda, MD 20892, United States	The addition of O-linked N-acetylglucosamine (GlcNAc) to the major nuclear pore complex glycoprotein p62 was examined. Expression of the rat p62 cDNA in transfected monkey cells was detected using a rat p62-specific antipeptide antiserum and two previously described nuclear pore-specific monoclonal antibodies which require O-linked GlcNAc for binding. Although the p62 cDNA was predicted to encode…		glycoprotein; membrane protein; n acetylglucosamine; animal cell; article; cell culture; cell nucleus membrane; monkey; nonhuman; priority journal; protein glycosylation; Acetylglucosamine; Amino Acid Sequence; Animal; Antibodies, Monoclonal; Cell Line; Chromatography, Affinity; DNA; Fluorescent Antibody Technique; Glucosamine; Glycosylation; Membrane Proteins; Molecular Sequence Data; Molecular …	"Cell-free translation"	United States	Glycosylation	Protein modifications
A murine fer testis-specific transcript (ferT) encodes a truncated fer protein	Fischman K., Edman J.C., Shackleford G.M., Turner J.A., Rutter W.J., Nir U.	1990	69	https://www.scopus.com/inward/record.uri?eid=2-s2.0-0025174215&doi=10.1128%2fMCB.10.1.146&partnerID=40&md5=8f2e6de0f840a5e18e38baf5af9888b9	Department of Life Sciences, Bar-Ilan University, Ramat-Gan, 52 100, Israel; Hormone Research Institute, Dept. of Biochem. and Biophysics, University of California, San Francisco, CA 94143-0534, United States; Dept. of Microbiology and Immunology, University of California, San Francisco, CA 94143-0534, United States	Fischman, K., Department of Life Sciences, Bar-Ilan University, Ramat-Gan, 52 100, Israel; Edman, J.C., Hormone Research Institute, Dept. of Biochem. and Biophysics, University of California, San Francisco, CA 94143-0534, United States; Shackleford, G.M., Dept. of Microbiology and Immunology, University of California, San Francisco, CA 94143-0534, United States; Turner, J.A., Hormone Research Ins…	A cDNA for a potential tyrosine kinase-encoding mRNA was isolated from a mouse testis cDNA library. In a survey of eight mouse tissues, a transcript of 2.4 kilobases restricted to testis tissue was found. The mRNA encodes a 453-amino-acid protein of 51,383 daltons, the smallest tyrosine kinase protein ever described. RNA synthesized from the cDNA template directs the synthesis of a 51,000-Mr prot…		Murinae; Animalia; Murinae; complementary dna; messenger rna; protein tyrosine kinase; alternative rna splicing; animal cell; article; mouse; nonhuman; priority journal; rna splicing; testis; tissue specificity; Amino Acid Sequence; Animal; Aspergillus Nuclease S1; Base Sequence; Comparative Study; DNA; Gene Expression Regulation; Gene Library; Human; Male; Mice; Mice, Inbred ICR; Molecular Seque…	"Cell-free translation"	Other	Specific	Specific proteins
Structural analysis of wild-type and mutant human immunodeficiency virus type 1 Tat proteins	Rice A.P., Carlotti F.	1990	50	https://www.scopus.com/inward/record.uri?eid=2-s2.0-0025223467&doi=10.1128%2fjvi.64.12.6018-6026.1990&partnerID=40&md5=44482cde334ad2fa166ebc57984fce6b	Div. of Molecular Virology, Baylor College of Medicine, One Baylor Plaza, Houston, TX 77030, United States	Rice, A.P., Div. of Molecular Virology, Baylor College of Medicine, One Baylor Plaza, Houston, TX 77030, United States; Carlotti, F., Div. of Molecular Virology, Baylor College of Medicine, One Baylor Plaza, Houston, TX 77030, United States	We expressed the human immunodeficiency virus type 1 transactivator protein, Tat, in the wheat germ cell-free translation system and found it to exist as a monomer. The first coding exon (residues 1 to 72) of wheat germ-expressed Tat was resistant to trypsin digestion, indicating that it is a highly folded, independently structured protein domain. Several mutant Tat proteins were dramatically mor…		transactivator protein; virus protein; article; Human immunodeficiency virus 1; nonhuman; priority journal; protein analysis; virus mutant	"Cell-free translation"	United States	Specific	Specific proteins
Use of a cell-free system to identify the vaccinia virus L1R gene product as the major late myristylated virion protein M25	Franke C.A., Wilson E.M., Hruby D.E.	1990	49	https://www.scopus.com/inward/record.uri?eid=2-s2.0-0025202960&doi=10.1128%2fjvi.64.12.5988-5996.1990&partnerID=40&md5=9062b4c8dc97e0893ffaf81741428b80	Department of Microbiology, Center for Gene Research, Oregon State University, Corvallis, OR 97331-3804, United States	Franke, C.A., Department of Microbiology, Center for Gene Research, Oregon State University, Corvallis, OR 97331-3804, United States; Wilson, E.M., Department of Microbiology, Center for Gene Research, Oregon State University, Corvallis, OR 97331-3804, United States; Hruby, D.E., Department of Microbiology, Center for Gene Research, Oregon State University, Corvallis, OR 97331-3804, United States	A 25-kDa vaccinia virus (VV) virion protein, designated M25, is modified in vivo by covalent addition of myristic acid. The predicted amino acid sequences of all VV open reading frames which have been reported were searched for the sequence M-G-X-X-X-(S/T/A), which has been proposed to be consensus recognition signal for cotranslational modification of proteins by N-myristyltransferase. This cons…		protein; virus protein; animal cell; article; gene mapping; myristylation; nonhuman; priority journal; protein analysis; Vaccinia virus; virus replication	"Cell-free translation"	United States	Specific	Specific proteins
A 14,500 MW protein is coded by region E3 of group C human adenoviruses	Tollefson A.E., Krajcsi P., Pursley M.H., Gooding L.R., Wold W.S.M.	1990	44	https://www.scopus.com/inward/record.uri?eid=2-s2.0-0025266516&doi=10.1016%2f0042-6822%2890%2990182-Q&partnerID=40&md5=1c2d33ba86f2c439545cc9225d481ed5	Institute for Molecular Virology, St. Louis University School of Medicine, 3681 Park Avenue, St. Louis, MO 63110, United States; Department of Microbiology and Immunology, Emory University School of Medicine, Atlanta, GA 30322, United States	Tollefson, A.E., Institute for Molecular Virology, St. Louis University School of Medicine, 3681 Park Avenue, St. Louis, MO 63110, United States; Krajcsi, P., Institute for Molecular Virology, St. Louis University School of Medicine, 3681 Park Avenue, St. Louis, MO 63110, United States; Pursley, M.H., Institute for Molecular Virology, St. Louis University School of Medicine, 3681 Park Avenue, St.…	There is an ORF in the early region E3 transcription unit of human adenovirus 5 (Ad5) which could encode a protein of 14,500 MW (14.5K). This ORF is conserved in Ad5 and Ad2, both group C adenoviruses, and also in Ad3 and Adz, both group B adenoviruses. To address whether the 14.5K protein is synthesized, we prepared antisera against synthetic peptides corresponding to residues 19-34 or 118-132 i…		antiserum; synthetic peptide; virus protein; adenovirus; article; immunoprecipitation; nonhuman; open reading frame; priority journal; protein processing; Adenoviruses, Human; Amino Acid Sequence; Genes, Viral; Human; Immune Sera; KB Cells; Molecular Sequence Data; Molecular Weight; Nucleic Acid Hybridization; RNA Splicing; RNA, Messenger; RNA, Viral; Sequence Homology, Nucleic Acid; Support, U.S…	"Cell-free translation"	United States	Specific	Specific proteins
A 10,400-molecular-weight membrane protein is coded by region E3 of adenovirus	Tollefson A.E., Krajcsi P., Yei S., Carlin C.R., Wold W.S.M.	1990	41	https://www.scopus.com/inward/record.uri?eid=2-s2.0-0025162187&partnerID=40&md5=71ad2eb03cd56fb5791af63fa02e1759	Inst. for Molecular Virology, St. Louis University, Medical Center, 3681 Park Avenue, St. Louis, MO 63110, United States	Tollefson, A.E., Inst. for Molecular Virology, St. Louis University, Medical Center, 3681 Park Avenue, St. Louis, MO 63110, United States; Krajcsi, P., Inst. for Molecular Virology, St. Louis University, Medical Center, 3681 Park Avenue, St. Louis, MO 63110, United States; Yei, S., Inst. for Molecular Virology, St. Louis University, Medical Center, 3681 Park Avenue, St. Louis, MO 63110, United St…	Previous studies with adenovirus mutants have indicated that a 10,400-molecular-weight (10.4K) protein predicted to be coded by an open reading frame in region E3 of adenovirus functions to down regulate the epidermal growth factor receptor (C.R. Carlin, A.E. Tollefson, H.A. Brady, B.L. Hoffman, and W.S.M. Wold, Cell 57:135-144, 1989). We now demonstrate that the 10.4K protein is in fact synthesi…		antiserum; messenger rna; virus protein; adenovirus; article; immunoprecipitation; nonhuman; priority journal; protein analysis; virus cell interaction; virus mutant; Adenoviruses, Human; Amino Acid Sequence; Base Sequence; Cell Line; Chromosome Deletion; Comparative Study; Genes, Regulator; Genes, Structural, Viral; Human; KB Cells; Membrane Proteins; Molecular Sequence Data; Molecular Weight; M…	"Cell-free translation"	United States	Membrane	Specific proteins
Dysfunctional C1 inhibitor Ta: Deletion of Lys-251 results in acquisition of an N-glycosylation site	Parad R.B., Kramer J., Strunk R.C., Rosen F.S., Davis III A.E.	1990	39	https://www.scopus.com/inward/record.uri?eid=2-s2.0-0025052261&doi=10.1073%2fpnas.87.17.6786&partnerID=40&md5=c94a50d1d9611db959817dc72a077855	Department of Pediatrics, Harvard Medical School, Children's Hospital, Boston, MA 02115, United States	Parad, R.B., Department of Pediatrics, Harvard Medical School, Children's Hospital, Boston, MA 02115, United States; Kramer, J., Department of Pediatrics, Harvard Medical School, Children's Hospital, Boston, MA 02115, United States; Strunk, R.C., Department of Pediatrics, Harvard Medical School, Children's Hospital, Boston, MA 02115, United States; Rosen, F.S., Department of Pediatrics, Harvard M…	Hereditary angioneurotic edema is inherited as an autosomal dominant disorder and is characterized by potentially life-threatening episodic angioedema. In type II hereditary angioneurotic edema, a dysfunctional C1 inhibitor molecule is present together with low levels of normal C1 inhibitor. About 70% of these dysfunctional proteins result from reactive center (Arg-444) mutations. We describe the…	complement component C1; hereditary angioneurotic edema; mutations; serpins	complement component C1; complement component C1s inhibitor; angioneurotic edema; article; case report; gene deletion; heredity; human; mutation; priority journal	"Cell-free translation"	United States	Glycosylation	Protein modifications
Molecular dissection of the NH2-terminal signal/anchor sequence of rat dipeptidyl peptidase IV	Hong W., Doyle D.	1990	36	https://www.scopus.com/inward/record.uri?eid=2-s2.0-0025194038&doi=10.1083%2fjcb.111.2.323&partnerID=40&md5=7a3984517939a8b50c4b3662a83079dd	Department of Biological Sciences, State Univ. of New York at Buffalo, Buffalo, NY 14260, United States	Hong, W., Department of Biological Sciences, State Univ. of New York at Buffalo, Buffalo, NY 14260, United States; Doyle, D., Department of Biological Sciences, State Univ. of New York at Buffalo, Buffalo, NY 14260, United States	Dipeptidyl peptidase IV (DPPIV) is a membrane glycoprotein with a type II orientation in the plasma membrane. As shown in a cell-free translation system, the amino-terminal 34 amino acids of rat DPPIV are involved in translocating nascent polypeptide across the membrane of microsomes and in anchoring the translocated polypeptide in the microsomal membrane. The amino-terminal sequence performing t…		dipeptidyl peptidase; dipeptidyl peptidase; dipeptidyl peptidase IV; membrane protein; signal peptide; animal cell; article; endoplasmic reticulum; nonhuman; priority journal; protein transport; rat; site directed mutagenesis; structure activity relation; amino acid sequence; animal; cell membrane; chromosome deletion; cytoplasm; enzymology; genetics; intracellular membrane; microsome; molecular …	"Cell-free translation"	United States	Membrane	Specific proteins
Mechanism of the lack of induction of UDP-glucuronosyltransferase activity in Gunn rats by 3-methylcholanthrene. Identification of a truncated enzyme	ElAwady M., Chowdhury J.R., Kesari K., Van Es H., Jansen P.L.M., Lederstein M., Arias I.M., Chowdhury N.R.	1990	34	https://www.scopus.com/inward/record.uri?eid=2-s2.0-0025294486&partnerID=40&md5=acc6ce4290d252e4c06df2d55b6f8a5a	Department of Medicine, Albert Einstein College of Medicine, 1300 Morris Park Avenue, Bronx, NY 10461, United States	ElAwady, M., Department of Medicine, Albert Einstein College of Medicine, 1300 Morris Park Avenue, Bronx, NY 10461, United States; Chowdhury, J.R., Department of Medicine, Albert Einstein College of Medicine, 1300 Morris Park Avenue, Bronx, NY 10461, United States; Kesari, K., Department of Medicine, Albert Einstein College of Medicine, 1300 Morris Park Avenue, Bronx, NY 10461, United States; Van…	Gunn rats lack UDP-glucuronosyltransferase (UDPGT) activity toward bilirubin. 4-Nitrophenol glucuronidation is mediated by several UDPGT isoforms that are distinct from bilirubin-UDPGT, one of which is induced after 3-methylcholanthrene (3-MC) administration in normal, but not in Gunn rats. In normal rats, 3-MC-inducible UDPGT mRNA concentration increased 15-fold in the liver and 3-fold in kidney…		3 methylcholanthrene; glucuronosyltransferase; mutant protein; animal experiment; animal model; article; enzyme induction; nonhuman; priority journal; rat; Animal; Cell Nucleus; Enzyme Induction; Glucuronosyltransferase; Kidney; Liver; Male; Methylcholanthrene; Molecular Weight; Rats; Rats, Gunn; Rats, Inbred Strains; Rats, Mutant Strains; RNA, Messenger; Species Specificity; Support, U.S. Gov't,…	"Cell-free translation"	United States	Specific	Specific proteins
Characterization of Three Abundant mRNAs from Human Ovarian Granulosa Cells	Rapp G., Freudenstein J., Klaudiny J., Mucha J., Wempe F., Scheit K.H., Zimmer M.	1990	34	https://www.scopus.com/inward/record.uri?eid=2-s2.0-0025083073&doi=10.1089%2fdna.1990.9.479&partnerID=40&md5=4536cc5e162158a04d8b32087e87439d	Max-Planck-Institut für Biophysikalische Chemie, Abt. Molekulare Biologie, 3400 Güttingen, Germany; Max-Planck-Institut für experimentelle Medizin, Abt. Molekulare Neuroendokrinologie, 3400 Güttingen, Germany	Rapp, G., Max-Planck-Institut für Biophysikalische Chemie, Abt. Molekulare Biologie, 3400 Güttingen, Germany; Freudenstein, J., Max-Planck-Institut für Biophysikalische Chemie, Abt. Molekulare Biologie, 3400 Güttingen, Germany; Klaudiny, J., Max-Planck-Institut für Biophysikalische Chemie, Abt. Molekulare Biologie, 3400 Güttingen, Germany; Mucha, J., Max-Planck-Institut für Biophysikalische Chemi…	Three cDNA clones, pHGR122, pHGR11, and pHGR74 containing the coding information for abundant mRNAs were identified from a human ovarian granulosa cell cDNA library. Characterization by nucleotide sequencing revealed that pHGR122 was specific for a collagenase inhibitor and pHGR11 for melanoma-associated antigen ME491. Relative quantification by Northern analysis indicated that collagenase inhibi…		complementary dna; messenger rna; article; female; granulosa cell; human; human cell; priority journal; rna sequence; Amino Acid Sequence; Animal; Antigens, Neoplasm; Base Sequence; Blotting, Northern; Cloning, Molecular; DNA; Female; Gene Expression Regulation; Granulosa Cells; Human; Melanoma; Microbial Collagenase; Molecular Sequence Data; Neoplasm Proteins; Proteins; Restriction Mapping; RNA,…	"Cell-free translation"	Europe	Specific	Specific proteins
Identification, purification, and localization of tissue kallikrein in rat heart	Xiong W., Chen L.-M., Woodley-Miller C., Simson J.A.V., Chao J.	1990	34	https://www.scopus.com/inward/record.uri?eid=2-s2.0-0025374077&doi=10.1042%2fbj2670639&partnerID=40&md5=1f1f5e13da1bb951018a3fd36ab00df4	Department of Pharmacology, Medical University S. Carolina, Charleston, SC 29425, United States	Xiong, W., Department of Pharmacology, Medical University S. Carolina, Charleston, SC 29425, United States; Chen, L.-M., Department of Pharmacology, Medical University S. Carolina, Charleston, SC 29425, United States; Woodley-Miller, C., Department of Pharmacology, Medical University S. Carolina, Charleston, SC 29425, United States; Simson, J.A.V., Department of Pharmacology, Medical University S…	A tissue kallikrein has been isolated from rat heart extracts by DEAE-Sepharose and aprotinin-affinity column chromatography. The purified cardiac enzyme has both N-tosyl-L-arginine methyl ester esterolytic and kinin-releasing activities, and displays parallelism with standard curves in a kallikrein radioimmunoassay, indicating it to have immunological identity with tissue kallikrein. The enyzyme…		complementary DNA; kallikrein; messenger RNA; monoclonal antibody; radioisotope; animal cell; article; enzyme purification; heart; nonhuman; priority journal; rat; Animalia; Glycine max; Phaseolus lunatus	"Cell-free translation"	United States	Specific	Specific proteins
Characterization of the gag/fusion protein encoded by the defective Duplan retrovirus inducing murine acquired immunodeficiency syndrome	Huang M., Jolicoeur P.	1990	34	https://www.scopus.com/inward/record.uri?eid=2-s2.0-0025253820&doi=10.1128%2fjvi.64.12.5764-5772.1990&partnerID=40&md5=84f260b879e1e5e3e3952189ad562f33	Laboratory of Molecular, Biology, Clinical Research Institute, Montreal, Que. H2W 1R7, Canada	Huang, M., Laboratory of Molecular, Biology, Clinical Research Institute, Montreal, Que. H2W 1R7, Canada; Jolicoeur, P., Laboratory of Molecular, Biology, Clinical Research Institute, Montreal, Que. H2W 1R7, Canada	Murine acquired immunodeficiency syndrome is induced by a defective retrovirus. Sequencing of this defective viral genome revealed a long open reading frame which encodes a putative gag/fusion protein, N-MA-p12-CA-NC-COOH, (D.C. Aziz, Z. Hanna, and P. Jolicoeur, Nature (London) 338: 505-508, 1989). We raised a specific antibody to the unique p12 domain of this gag fusion precursor, Pr60(gag). We …		recombinant protein; acquired immune deficiency syndrome; animal experiment; article; defective virus; mouse; nonhuman; priority journal; protein analysis; Retrovirus	"Cell-free translation"	Canada	Specific	Specific proteins
Truncations of a secretory protein define minimum lengths required for binding to signal recognition particle and translation across the endoplasmic reticulum membrane	Okun M.M., Eskridge E.M., Shields D.	1990	33	https://www.scopus.com/inward/record.uri?eid=2-s2.0-0025305255&partnerID=40&md5=3906bb61165fb519887f8400d02483a7	Department of Developmental Biology, Albert Einstein College of Medicine, Bronx, NY 10461, United States	Okun, M.M., Department of Developmental Biology, Albert Einstein College of Medicine, Bronx, NY 10461, United States; Eskridge, E.M., Department of Developmental Biology, Albert Einstein College of Medicine, Bronx, NY 10461, United States; Shields, D., Department of Developmental Biology, Albert Einstein College of Medicine, Bronx, NY 10461, United States	Nascent preproinsulin interacts with endoplasmic reticulum membranes after ~ 70-80 residues of the 116-amino acid precursor are polymerized (Eskridge, E.M., and Shields, D. (1983) J. Biol. Chem. 258, 11487-11491). To understand the relationship between the size of a nascent presecretory polypeptide and the efficiency of its translocation across the endoplasmic reticulum membrane, recombinant DNA …		radioisotope; secretory protein; signal recognition particle; article; endoplasmic reticulum; membrane transport; nonhuman; priority journal; structure activity relation; Animal; Cloning, Molecular; Cystine; DNA-Directed RNA Polymerases; Endoplasmic Reticulum; Escherichia coli; Gene Library; Leucine; Microsomes; Molecular Weight; Plasmids; Proinsulin; Protein Binding; Protein Precursors; Protein …	"Cell-free translation"	United States	Membrane	Specific proteins
Reconstitution of protein translocation from detergent-solubilized Escherichia coli inverted vesicles: PrlA protein-deficient vesicles efficiently translocate precursor proteins	Watanabe M., Nicchitta C.V., Blobel G.	1990	33	https://www.scopus.com/inward/record.uri?eid=2-s2.0-0025215603&doi=10.1073%2fpnas.87.5.1960&partnerID=40&md5=962af711f6cc19f53c7b8476e6452fab	Laboratory of Cell Biology, Howard Hughes Medical Institute, Rockefeller University, 1230 York Avenue, New York, NY 10021, United States	Watanabe, M., Laboratory of Cell Biology, Howard Hughes Medical Institute, Rockefeller University, 1230 York Avenue, New York, NY 10021, United States; Nicchitta, C.V., Laboratory of Cell Biology, Howard Hughes Medical Institute, Rockefeller University, 1230 York Avenue, New York, NY 10021, United States; Blobel, G., Laboratory of Cell Biology, Howard Hughes Medical Institute, Rockefeller Univers…	Proteoliposomes were reconstituted by detergent dialysis of a sodium cholate extract of inverted vesicles derived from Escherichia coli plasma membrane. The translocation of precursor proteins into reconstituted vesicles occurred at high efficiency and was SecB dependent. The protein composition of the reconstituted vesicles differed markedly from that of native vesicles. Immunoblot analysis of t…	Cell-free translation; Cholate; Dialysis	Escherichia coli; Escherichia coli; article; escherichia coli; membrane reconstitution; nonhuman; priority journal; protein transport; proteoliposome; Bacterial Proteins; Carrier Proteins; Cell Membrane; Cholic Acid; Cholic Acids; Escherichia coli; Kinetics; Maltose; Membrane Proteins; Protein Precursors; RNA, Messenger; Solubility; Translation, Genetic	"Cell-free translation"	United States	Membrane	Specific proteins
In vitro biosynthesis and membrane translocation of the serine rich protein of Plasmodium falciparum	Ragge K., Arnold H.-H., Tümmler M., Knapp B., Hundt E., Lingelbach K.	1990	32	https://www.scopus.com/inward/record.uri?eid=2-s2.0-0025350604&doi=10.1016%2f0166-6851%2890%2990116-4&partnerID=40&md5=250e1bd38b6ac4885bfe26e3947448b1	Fraunhofer Institute of Toxicology, Gene Technology Group, Hamburg, Germany; Department of Microbiology, Behringwerke A.G., Marburg, Germany	Ragge, K., Fraunhofer Institute of Toxicology, Gene Technology Group, Hamburg, Germany; Arnold, H.-H., Fraunhofer Institute of Toxicology, Gene Technology Group, Hamburg, Germany; Tümmler, M., Fraunhofer Institute of Toxicology, Gene Technology Group, Hamburg, Germany; Knapp, B., Department of Microbiology, Behringwerke A.G., Marburg, Germany; Hundt, E., Department of Microbiology, Behringwerke A…	The serine-rich protein (SERP) of Plasmodium falciparum is found within the parasitophorous vacuole. Exons 1 and 2 of the SERP gene were combined to a continuous open reading frame and expressed in a cell free translation/translocation system to study translocation of the protein across membranes. The protein was found to be translocated co-translationally across canine pancreatic microsomes. Thi…	Intracellular transport; Plasmodium falciparum; Secretion; Serine-rich protein	serine; animal cell; article; nonhuman; plasmodium falciparum; priority journal; protein synthesis; protein translocation; protozoon; Animal; Biological Transport; Carrier Proteins; Cloning, Molecular; DNA, Protozoan; Plasmodium falciparum; Protein Sorting Signals; Protozoan Proteins; Serine; Translation, Genetic; Animalia; Plasmodium falciparum; Protozoa	"Cell-free translation"	Europe	Membrane	Specific proteins
Identification and nucleotide sequence of the gene encoding a surface antigen induced by vaccinia virus	Ueda Y., Morikawa S., Matsuura Y.	1990	32	https://www.scopus.com/inward/record.uri?eid=2-s2.0-0025306578&doi=10.1016%2f0042-6822%2890%2990524-U&partnerID=40&md5=6ed6f181a241300217dfa1b3ea3ee5f4	Department of Enteroviruses, National Institute of Health, Gakuen, Musashimurayama, Tokyo, 190-12, Japan; Department of Veterinary Science, National Institute of Health, Gakuen, Musashimurayama, Tokyo, 190-12, Japan	Ueda, Y., Department of Enteroviruses, National Institute of Health, Gakuen, Musashimurayama, Tokyo, 190-12, Japan; Morikawa, S., Department of Enteroviruses, National Institute of Health, Gakuen, Musashimurayama, Tokyo, 190-12, Japan; Matsuura, Y., Department of Veterinary Science, National Institute of Health, Gakuen, Musashimurayama, Tokyo, 190-12, Japan	The gene encoding the specific antigen (S antigen) induced on the surface of vaccinia virus-infected cells was mapped on the viral genome by the construction of recombinant viruses. The S gene is located in the 1.5-kbp Xbal-Accll fragment between 11.1 and 12.6 kbp from the right end of the viral genome. Nucleotide sequencing of the fragment revealed an open reading frame (ORF) of 351 codons capab…		membrane antigen; amino acid sequence; article; gene; nonhuman; priority journal; vaccinia virus; Amino Acid Sequence; Animal; Antigens, Surface; Antigens, Viral; Base Sequence; Cell Line; Fluorescent Antibody Technique; Gene Expression; Genes, Viral; Hela Cells; Human; Molecular Sequence Data; Nucleic Acid Hybridization; Restriction Mapping; RNA, Messenger; RNA, Viral; Translation, Genetic; Vacc…	"Cell-free translation"	Japan	Specific	Specific proteins
Dna-binding and dimerization domains of adenosine 3′,5′- cyclic monophosphate-responsive protein creb reside in the carboxyl-terminal 66 amino acids	Yun Y., Dumoulin M., Habener J.F.	1990	32	https://www.scopus.com/inward/record.uri?eid=2-s2.0-0025175761&doi=10.1210%2fmend-4-6-931&partnerID=40&md5=4fb985695fdf9f24dfe6b31b9c46026e	Laboratory of Molecular Endocrinology, Massachusetts General Hospital, Howard Hughes Medical Institute, Harvard Medical School, Boston, MA, 02114, United States	Yun, Y., Laboratory of Molecular Endocrinology, Massachusetts General Hospital, Howard Hughes Medical Institute, Harvard Medical School, Boston, MA, 02114, United States; Dumoulin, M., Laboratory of Molecular Endocrinology, Massachusetts General Hospital, Howard Hughes Medical Institute, Harvard Medical School, Boston, MA, 02114, United States; Habener, J.F., Laboratory of Molecular Endocrinology…	The expression of genes in response to cAMP is mediated by one or more trans-activator proteins, CREBs, that bind to cAMP-responsive enhancers (CREs) of the general motif 5'-TGACGTCA-3 The carboxyl-terminal amino acid sequences of two isoforms of CREB, CREB-327 and CREB-341, deduced from the cDNAs consist of a positively charged (basic) region adjacent to a leucine zipper motif. Three peptides co…		cyclic amp; dna; animal cell; article; cell culture; genetic engineering; nonhuman; priority journal; promoter region; Amino Acid Sequence; Amino Acids; Animal; Base Sequence; DNA; DNA-Binding Protein, Cyclic AMP-Responsive; DNA-Binding Proteins; Leucine; Leucine Zippers; Mice; Molecular Sequence Data; Molecular Structure; Proto-Oncogene Proteins; Proto-Oncogene Proteins c-fos; Proto-Oncogene Pro…	"Cell-free translation"	United States	Specific	Specific proteins
Selectivity at the cleavage/attachment site of phosphatidylinositol-glycan anchored membrane proteins is enzymatically determined	Micanovic R., Kodukula K., Gerber L.D., Udenfriend S.	1990	30	https://www.scopus.com/inward/record.uri?eid=2-s2.0-0025059469&doi=10.1073%2fpnas.87.20.7939&partnerID=40&md5=f5eaf161e8ea308299d606d86bb2498e	Department of Neurosciences, Roche Inst./Molecular Biology, 340 Kingsland Street, Nutley, NJ 07110, United States	Micanovic, R., Department of Neurosciences, Roche Inst./Molecular Biology, 340 Kingsland Street, Nutley, NJ 07110, United States; Kodukula, K., Department of Neurosciences, Roche Inst./Molecular Biology, 340 Kingsland Street, Nutley, NJ 07110, United States; Gerber, L.D., Department of Neurosciences, Roche Inst./Molecular Biology, 340 Kingsland Street, Nutley, NJ 07110, United States; Udenfriend,…	Nascent precursors of phosphatidylinositol-glycan (PI-G)-linked membrane proteins contain a hydrophobic COOH-terminal sequence of 15-30 residues that is eliminated during processing to yield a newly exposed COOH terminus to which the PI-G moiety is added. There is no consensus as to the primary structure of the terminal peptide but there is a specific requirement for the amino acid destined to be…	alkaline phosphatase; COOH-terminal processing; site-directed mutagenesis; transamidase	alkaline phosphatase placenta isoenzyme; membrane protein; article; cell culture; cell strain COS1; CHO cell; hamster; monkey; nonhuman; priority journal; site directed mutagenesis; Cricetinae; Oryctolagus cuniculus; Oryctolagus cuniculus	"Cell-free translation"	United States	Membrane	Specific proteins
A 6700 MW membrane protein is encoded by region E3 of adenovirus type 2	Wilson-Rawls J., Saha S.K., Krajcsi P., Tollefson A.E., Gooding L.R., Wold W.S.M.	1990	26	https://www.scopus.com/inward/record.uri?eid=2-s2.0-0025071260&doi=10.1016%2f0042-6822%2890%2990395-8&partnerID=40&md5=38196dd9ecec6d475f98433e6463d21e	Institute for Molecular Virology, St. Louis University Medical Center, 3681 Park Avenue, St. Louis, MO 63110, United States; Department of Microbiology and Immunology, Emory University School of Medicine, Atlanta, GA 30322, United States	Wilson-Rawls, J., Institute for Molecular Virology, St. Louis University Medical Center, 3681 Park Avenue, St. Louis, MO 63110, United States; Saha, S.K., Institute for Molecular Virology, St. Louis University Medical Center, 3681 Park Avenue, St. Louis, MO 63110, United States; Krajcsi, P., Institute for Molecular Virology, St. Louis University Medical Center, 3681 Park Avenue, St. Louis, MO 631…	There is an open reading frame between ATG1022 and TGA1205 in the E3 transcription unit of adenovirus 2 that could encode a protein of MW 6700 (6.7K) (61 amino acids). To address whether this protein is expressed, we prepared an antiserum against a synthetic peptide corresponding to residues 47-61 in the 6.7K protein. This antiserum immunoprecipitated two series of protein bands, a 7K-8K doublet …		virus protein; adenovirus 2; article; nonhuman; open reading frame; priority journal; protein analysis; virus transcription; Adenovirus Early Proteins; Adenovirus Infections, Human; Adenoviruses, Human; Amino Acid Sequence; Blotting, Western; Cell-Free System; Cells, Cultured; Cloning, Molecular; Epitopes; Human; Membrane Proteins; Molecular Sequence Data; Molecular Weight; Mutation; Oncogene Pro…	"Cell-free translation"	United States	Membrane	Specific proteins
Biosythesis processing, and intracellular transport of lysosomal acid phosphatase in rat hepatocytes	Tanaka Y., Harada R., Himeno M., Kato K.	1990	23	https://www.scopus.com/inward/record.uri?eid=2-s2.0-0025266607&doi=10.1093%2foxfordjournals.jbchem.a123194&partnerID=40&md5=5a5f556757133217ea4ccf295829c985	Division of Physiological Chemistry, Faculty of Pharmaceutical Sciences, Kyushu University, Higashi-ku, Fukuoha, Fukuoka 812, Japan; Department of Microbiology, Fukuoka University School of Medicine, Fukuoka 814-01, Japan	Tanaka, Y., Division of Physiological Chemistry, Faculty of Pharmaceutical Sciences, Kyushu University, Higashi-ku, Fukuoha, Fukuoka 812, Japan; Harada, R., Division of Physiological Chemistry, Faculty of Pharmaceutical Sciences, Kyushu University, Higashi-ku, Fukuoha, Fukuoka 812, Japan, Department of Microbiology, Fukuoka University School of Medicine, Fukuoka 814-01, Japan; Himeno, M., Divisio…	The biosynthesis, processing, and intracellular transport of lysosomal acid phosphatase was studied using an in vitro cell-free translation system, pulse-chase experiments with primary cultured rat hepatocytes and subcellular fractionation techniques of rat liver after pulse-labeling with [35S] methionine in vivo. The single polypeptide of 45 kDa translated in the cell-free system from membrane-b…		acid phosphatase; animal cell; article; intracellular transport; liver cell; nonhuman; priority journal; protein processing; protein synthesis; protein transport; rat; Acid Phosphatase; Animal; Blotting, Northern; Cell-Free System; Cells, Cultured; Electrophoresis, Polyacrylamide Gel; Endoplasmic Reticulum; Glycoside Hydrolases; Horseradish Peroxidase; Hydrolysis; In Vitro; Kinetics; Liver; Lysos…	"Cell-free translation"	Japan	Specific	Specific proteins
The 34-kilodalton membrane immunogen of Treponema pallidum is a lipoprotein	Swancutt M.A., Radolf J.D., Norgard M.V.	1990	22	https://www.scopus.com/inward/record.uri?eid=2-s2.0-0025190522&partnerID=40&md5=32730c8723fcacc8aed49b6e3cef51d0	Department of Microbiology, University of Texas, Southwestern Medical Center, Dallas, TX 75235, United States	Swancutt, M.A., Department of Microbiology, University of Texas, Southwestern Medical Center, Dallas, TX 75235, United States; Radolf, J.D., Department of Microbiology, University of Texas, Southwestern Medical Center, Dallas, TX 75235, United States; Norgard, M.V., Department of Microbiology, University of Texas, Southwestern Medical Center, Dallas, TX 75235, United States	Treponema pallidum subsp. pallidum and Escherichia coli incorporated exogenous [3H]palmitate into the 34-kilodalton (kDA) pathogen-specific antigen of T. pallidum. Radiolabeled fatty acid remained associated with the protein upon immunoprecipitation and after boiling in sodium dodecyl sulfate, acetone precipitation, and extensive extractions in organic solvents, suggesting that the fatty acid was…		antigen; lipoprotein; monoclonal antibody; radioisotope; article; immunoprecipitation; membrane; nonhuman; priority journal; treponema pallidum; Acylation; Antigens, Bacterial; Escherichia coli; Ethanol; Fatty Acids; Lipoproteins; Peptides; Polyethylene Glycols; Precipitin Tests; Support, Non-U.S. Gov't; Support, U.S. Gov't, P.H.S.; Treponema pallidum	"Cell-free translation"	United States	Specific	Specific proteins
Translation of cucumber necrosis virus RNA in vitro	Johnston J.C., Rochon D.M.	1990	20	https://www.scopus.com/inward/record.uri?eid=2-s2.0-0025113986&doi=10.1099%2f0022-1317-71-10-2233&partnerID=40&md5=a1beeed9e5606f48c8bf991cea6aafc0	Agriculture Canada, Vancouver Research Station, 6600 N.W. Marine Drive, Vancouver, BC V6T 1X2, Canada	Johnston, J.C., Agriculture Canada, Vancouver Research Station, 6600 N.W. Marine Drive, Vancouver, BC V6T 1X2, Canada; Rochon, D.M., Agriculture Canada, Vancouver Research Station, 6600 N.W. Marine Drive, Vancouver, BC V6T 1X2, Canada	The in vitro translation products directed by cucumber necrosis virus (CNV) RNA were analysed in both rabbit reticulocyte lysate and wheatgerm extract cell-free translation systems. In rabbit reticulocyte lysates, one major protein of approximate M(r) 34.6K was produced. In wheatgerm extracts, four proteins of approximate M(r) values 41.6K, 34.6K, 24K and 20K were produced. The genomic locations …		virus RNA; article; in vitro study; nonhuman; plant virus; priority journal; RNA translation; Cucumber necrosis virus; Cucumis sativus; Oryctolagus cuniculus	"Cell-free translation"	Canada	Specific	Specific proteins
Leaf Development in Lolium temulentum: Protein Metabolism during Development and Senescence of Attached and Excised Leaf Tissue	Thomas H.	1990	20	https://www.scopus.com/inward/record.uri?eid=2-s2.0-0004196708&doi=10.1016%2fS0176-1617%2811%2981613-5&partnerID=40&md5=02612e87e0a45a79e9dfc994792d8010	Cell Biology Department, AFRC Institute for Grassland and Animal Production, Welsh Plant Breeding Station, Plas Gogerddan, Aberystwyth, Dyfed, SY23 3EB, United Kingdom	Thomas, H., Cell Biology Department, AFRC Institute for Grassland and Animal Production, Welsh Plant Breeding Station, Plas Gogerddan, Aberystwyth, Dyfed, SY23 3EB, United Kingdom	An analysis was made of protein complement and metabolism in juvenile (J), emerging (E), mature (M) and senescent (S) leaves of Lolium temulentum L. Amounts of total protein increased markedly from J to E and declined to low levels from M to S. This trend was also followed by the individual thylakoid membrane proteins LHCP-2, OEC-33, D1 and cyt f, visualised using Western blotting, and by a numbe…	33 × 103 Mr protein of the photosynthetic oxygen-evolving complex; Chl; chlorophyll; cyt f; cytochrome f; E; emerging; gene expression; J; juvenile; leaf ageing protein synthesis; leaf expansion; LHCP-2; lightharvesting Chl-binding protein of photosystem 2; Lolium temulentum; M; mature; OEC-33; ribulose-1,5-bisphosphate carboxylase; Rubisco; S; SDS-PAGE; senescent; sodium dodecyl sulphatepolyacry…		"Cell-free translation"	Europe	Specific	Specific proteins
Analysis of polypeptides synthesized in bovine respiratory syncytial virus-infected cells	Mallipeddi S.K., Samal S.K., Mohanty S.B.	1990	18	https://www.scopus.com/inward/record.uri?eid=2-s2.0-0025095864&doi=10.1007%2fBF01310620&partnerID=40&md5=1b7ebc5af7c49b4cae90f4259b22f994	Virginia-Maryland Regional College of Veterinary Medicine, Maryland Campus, University of Maryland, College Park, Maryland, United States	Mallipeddi, S.K., Virginia-Maryland Regional College of Veterinary Medicine, Maryland Campus, University of Maryland, College Park, Maryland, United States; Samal, S.K., Virginia-Maryland Regional College of Veterinary Medicine, Maryland Campus, University of Maryland, College Park, Maryland, United States; Mohanty, S.B., Virginia-Maryland Regional College of Veterinary Medicine, Maryland Campus,…	Ten virus-specific polypeptides ranging in molecular weight from approximately 200k to 11k were identified in bovine respiratory syncytial virus (BRSV-)infected cells. Time course analysis of the induction of the viral polypeptides indicated that they could be detected as early as 30 min post-infection and their synthesis reached a plateau 12 h after infection. Cell free translation of total infe…		polypeptide; tunicamycin; article; cell culture; nonhuman; paramyxovirus; protein analysis; protein synthesis; respiratory syncytial pneumovirus; respiratory tract disease; Animal; Cattle; Cell Line; Electrophoresis, Polyacrylamide Gel; Glycosylation; Kinetics; Peptide Synthesis; Peptides; Phosphorylation; Precipitin Tests; Protein Processing, Post-Translational; Respiratory Syncytial Viruses; RN…	"Cell-free translation"	United States	Glycosylation	Protein modifications
Recombinant herpesviral proteins produced by cell-free translation provide a novel approach for the mapping of T lymphocyte epitopes	Leary T.P., Splitter G.A.	1990	18	https://www.scopus.com/inward/record.uri?eid=2-s2.0-0025183193&partnerID=40&md5=0ee8ebd505d88d4255f66b73bdf5befa	Dept. of Veterinary Science, University of Wisconsin, 1655 Linden Drive, Madison, WI 53706, United States	Leary, T.P., Dept. of Veterinary Science, University of Wisconsin, 1655 Linden Drive, Madison, WI 53706, United States; Splitter, G.A., Dept. of Veterinary Science, University of Wisconsin, 1655 Linden Drive, Madison, WI 53706, United States	The availability of viral genes in cloned DNA forms, in addition to the parallel development of an efficient cell-free system capable of producing viral proteins in vitro, has provided new opportunities for the identification of important T cell Ag encoded within viral genomes. We have cloned bovine herpesvirus type surface glycoproteins gI, gIII, and gIV into the RNA transcription vector pE5LVPO…		epitope; virus protein; article; bovine herpes virus; cattle; genetic engineering; herpes simplex virus 1; nonhuman; priority journal; rna translation; t lymphocyte; Animal; Antigens, CD2; Antigens, Differentiation, T-Lymphocyte; Antigens, Viral; Cattle; CD4-Positive T-Lymphocytes; Cell Line; Cell-Free System; Epitopes; Flow Cytometry; Herpesvirus 1, Bovine; Receptors, Immunologic; Recombinant Fu…	"Cell-free translation"	United States	Application	Applications
Development of a cell-free system to study the membrane assembly of photosynthetic proteins of Rhodobacter capsulatus	Troschel D., Müller M.	1990	17	https://www.scopus.com/inward/record.uri?eid=2-s2.0-0025329490&doi=10.1083%2fjcb.111.1.87&partnerID=40&md5=cb17a7198b7fae0f55328e0d548b35a1	Biochemisches Institut, Universität, D-7800 Freiburg, Germany	Troschel, D., Biochemisches Institut, Universität, D-7800 Freiburg, Germany; Müller, M., Biochemisches Institut, Universität, D-7800 Freiburg, Germany	A cell-free translation system from the facultatively photoheterotrophic bacterium Rhodobacter capsulatus is described. Synthesis of two proteins of the bacterium's photosynthetic apparatus (light-harvesting complex B870 a and β) was performed by SP6 polymerase transcription of the subcloned genes, isolation of the mRNA and translation in vitro using a cell-free extract of R. capsulatus cells. Th…		Bacteria (microorganisms); Rhodobacter capsulatus; Bacteria (microorganisms); Rhodobacter capsulatus; Rhodopseudomonas; membrane protein; article; nonhuman; photosynthesis; priority journal; Rhodobacter capsulatus; Bacterial Proteins; Cell Fractionation; Cell-Free System; Cloning, Molecular; Genes, Structural, Bacterial; Intracellular Membranes; Macromolecular Systems; Photosynthesis; Photosynthe…	"Cell-free translation"	Europe	Membrane	Specific proteins
Size and levels of mRNA for acid invertase in ripe tomato fruit	Endo M., Nakagawa H., Ogura N., Sato T.	1990	16	https://www.scopus.com/inward/record.uri?eid=2-s2.0-0345467943&partnerID=40&md5=5855317bc38e265c4a3617894f3942e2	Department of Agricultural Chemistry, Faculty of Horticulture, Chiba University, 648 Matsudo, Chiba, 271, Japan	Endo, M., Department of Agricultural Chemistry, Faculty of Horticulture, Chiba University, 648 Matsudo, Chiba, 271, Japan; Nakagawa, H., Department of Agricultural Chemistry, Faculty of Horticulture, Chiba University, 648 Matsudo, Chiba, 271, Japan; Ogura, N., Department of Agricultural Chemistry, Faculty of Horticulture, Chiba University, 648 Matsudo, Chiba, 271, Japan; Sato, T., Department of A…	Poly(A)+RNA was isolated from ripe tomato fruit and translated in a wheat germ cell-free translation system. A 74-kDa polypeptide was detected as a putative precursor of acid invertase by immunoprecipitation with antiserum raised against SDS-treated acid invertase (denatured form) from tomato fruit. The molecular mass of the mRNA for acid invertase was estimated to be about 8 × 105 Da (2.4 k nucl…	Acid invertase synthesis (in vitro); Lycopersicon esculentum; Polyadenylated RNA; Tomato fruit		"Cell-free translation"	Japan	Specific	Specific proteins
An 18-kDA androgen-regulated protein that modifies galactosyltransferase activity is synthesized by the rat caput epididymidis, but has no structural similarity to rat milk alphalactalbumin	Moore A., Hall L., Hamilton D.W.	1990	16	https://www.scopus.com/inward/record.uri?eid=2-s2.0-0025062845&doi=10.1095%2fbiolreprod43.3.497&partnerID=40&md5=652a59b29367f87fd2c2c933776b9bab	Department of Cell Biology and Neuroanatomy, University of Minnesota, 321 Church Street, S.E., Minneapolis, MN 55455, United States	Moore, A., Department of Cell Biology and Neuroanatomy, University of Minnesota, 321 Church Street, S.E., Minneapolis, MN 55455, United States; Hall, L., Department of Cell Biology and Neuroanatomy, University of Minnesota, 321 Church Street, S.E., Minneapolis, MN 55455, United States; Hamilton, D.W., Department of Cell Biology and Neuroanatomy, University of Minnesota, 321 Church Street, S.E., M…	Galactosyltransferase and alphalactalbumin-like activities have been reported to be present in the post-testicular fluids of the male reproductive tract. In the lacting mammary gland, these activities constitute the lactose synthetase complex. Kinetic parameters and acceptor specificities previously reported, along with recent amino acid sequence analysis argue against the mammary gland and epidi…		alpha lactalbumin; androgen; galactosyltransferase; animal cell; article; enzyme activity; epididymis; male; nonhuman; priority journal; protein synthesis; rat; tissue culture; Amino Acid Sequence; Animal; Base Sequence; Blotting, Northern; Comparative Study; Epididymis; Galactosyltransferases; Lactalbumin; Male; Mammae; Molecular Sequence Data; Rats; RNA, Messenger; Support, Non-U.S. Gov't; Supp…	"Cell-free translation"	United States	Specific	Specific proteins
Pattern of accumulation of elastin and the level of mRNA for elastin in aortic tissue of growing chickens	Keeley F.W., Hussain R.A., Johnson D.J.	1990	15	https://www.scopus.com/inward/record.uri?eid=2-s2.0-0025036223&doi=10.1016%2f0003-9861%2890%2990109-C&partnerID=40&md5=22dd3b25203469f04d9ac6fe858c1508	Division of Cardiovascular Research, Department of Biochemistry, Hospital for Sick Children, 555 University Avenue, Toronto, M5G 1X8, Canada; Departments of Biochemistry and Clinical Biochemistry, University of Toronto, Canada	Keeley, F.W., Division of Cardiovascular Research, Department of Biochemistry, Hospital for Sick Children, 555 University Avenue, Toronto, M5G 1X8, Canada, Departments of Biochemistry and Clinical Biochemistry, University of Toronto, Canada; Hussain, R.A., Division of Cardiovascular Research, Department of Biochemistry, Hospital for Sick Children, 555 University Avenue, Toronto, M5G 1X8, Canada, …	Synthesis and accumulation of elastin in many elastic tissues begins in the last third of fetal development, reaches a maximum shortly after birth, and then declines rapidly. For the aorta of the chick and the pig and the ligamentum nuchae and lung of the sheep, it has been shown that increased levels of elastin production with fetal development are correlated with increased levels of elastin mRN…		elastin; messenger rna; animal cell; aorta; article; chicken; development; growth; nonhuman; priority journal; Animal; Aorta; Cell-Free System; Chickens; DNA; DNA Probes; Elastin; Nucleic Acid Hybridization; RNA, Messenger; Support, Non-U.S. Gov't; Translation, Genetic; Animalia; Gallus gallus; Ovis aries; Sus scrofa	"Cell-free translation"	Canada	Specific	Specific proteins
Baker's yeast, the new work horse in protein synthesis studies: Analyzing eukaryotic translation initiation	Linder P., Prat A.	1990	15	https://www.scopus.com/inward/record.uri?eid=2-s2.0-0025520454&doi=10.1002%2fbies.950121103&partnerID=40&md5=f3d3d00755c339b3eaf65ee060776b70	Department of Microbiology, Klingelbergstr, 70, Basel, CH-4056, Switzerland	Linder, P., Department of Microbiology, Klingelbergstr, 70, Basel, CH-4056, Switzerland; Prat, A., Department of Microbiology, Klingelbergstr, 70, Basel, CH-4056, Switzerland	The possibility of combining powerful genetic methods with biochemical analysis has made baker's yeast Saccharomyces cerevisiae the organism of choice to study the complex process of translation initiation in eukaryotes. Several new initiation factor genes and interactions between components of the translational machinery that were not predicted by current models have been revealed by genetic ana…		animal; codon; genetic procedures; genetics; molecular genetics; nucleotide sequence; open reading frame; protein synthesis; review; RNA translation; Saccharomyces cerevisiae; Animals; Base Sequence; Codon; Genetic Techniques; Molecular Sequence Data; Open Reading Frames; Peptide Chain Initiation, Translational; Protein Biosynthesis; Saccharomyces cerevisiae; Equus caballus; Eukaryota; Saccharomy…	"Cell-free translation"	Europe	Non-model organisms	Improved CFPS
A fractionated reticulocyte lysate retains high efficiency for protein synthesis	Morley S.J., Hershey J.W.B.	1990	12	https://www.scopus.com/inward/record.uri?eid=2-s2.0-0025310211&doi=10.1016%2f0300-9084%2890%2990081-Q&partnerID=40&md5=2f7a07856565c50abfe7fb127fd2107f	Department of Biological Chemistry, School of Medicine, University of California, Davis, CA 95616, United States	Morley, S.J., Department of Biological Chemistry, School of Medicine, University of California, Davis, CA 95616, United States; Hershey, J.W.B., Department of Biological Chemistry, School of Medicine, University of California, Davis, CA 95616, United States	The rabbit reticulocyte lysate is a highly efficient system for protein synthesis in vitro, and therefore has been used frequently in studies of translational control. However, when the lysate is fractionated into ribosomes and soluble proteins by centrifugation, there is a severe loss of activity, thereby making the system less suitable for identifying components involved in translational contro…	in vitro protein synthesis; rabbit reticulocyte lysate; translational control studies	radioisotope; rna; animal cell; article; nonhuman; priority journal; protein synthesis; rabbit; reticulocyte; ribosome; Animal; Centrifugation; Electrophoresis, Polyacrylamide Gel; Eukaryotic Initiation Factor-4F; Gene Expression Regulation; In Vitro; Methionine; Peptide Initiation Factors; Rabbits; Reticulocytes; Ribosomes; Support, U.S. Gov't, P.H.S.; Translation, Genetic; Animalia; Oryctolagus…	"in vitro protein synthesis"	United States	Non-model organisms	Improved CFPS
Study of the function of Escherichia coli ribosomal RNA through site-directed mutagenesis	Leclerc D., Brakier-Gingras L.	1990	12	https://www.scopus.com/inward/record.uri?eid=2-s2.0-0025127566&doi=10.1139%2fo90-023&partnerID=40&md5=073ba8a44b377ba3d00faf46b369c696	Department de Biochimie, Universite de Montreal, Montreal Que., H3C 3J7, Canada	Leclerc, D., Department de Biochimie, Universite de Montreal, Montreal Que., H3C 3J7, Canada; Brakier-Gingras, L., Department de Biochimie, Universite de Montreal, Montreal Que., H3C 3J7, Canada	Various approaches have been developed to study how mutations in Escherichia coli ribosomal RNA affect the function of the ribosome. Most of them are in vivo approaches, whre mutations are introduced in a specialized plasmid harboring the ribosomal RNA genes. The mutated plasmids are then expressed in an appropriate host, where they can confer resistance to antibiotics whose target is the ribosom…		ribosome RNA; antibiotic resistance; article; Escherichia coli; mutagenesis; nonhuman; ribosome; Escherichia coli	"Cell-free protein synthesis"	Canada	Application	Applications
Protein translocation in vitro: Biochemical characterization of genetically defined translocation components	Fand J., Tai P.C.	1990	10	https://www.scopus.com/inward/record.uri?eid=2-s2.0-0025302308&doi=10.1007%2fBF00763173&partnerID=40&md5=2090ec6c272324bf9f61a14962a5c236	Department of Fine Structure, Boston Biomedical Research Institute, Boston, 02114, Massachusetts, United States; Department of Microbiology and Molecular Genetics, Harvard Medical School, Boston, 02115, Massachusetts, United States	Fand, J., Department of Fine Structure, Boston Biomedical Research Institute, Boston, 02114, Massachusetts, United States, Department of Microbiology and Molecular Genetics, Harvard Medical School, Boston, 02115, Massachusetts, United States; Tai, P.C., Department of Fine Structure, Boston Biomedical Research Institute, Boston, 02114, Massachusetts, United States, Department of Microbiology and M…	Recent years have seen the convergence of both genetic and biochemical approaches in the study of protein translocation in E. coli. The powerful combination of these approaches is exemplified in the use of an in vitro protein synthesis-protein translocaltion system to analyze the role of genetically defined components of the protein translocation machinery. We describe in this review recent resul…	ATP hydrolysis; E. coli membrane vesicle; energetic requirement; in vitro protein translocation; Protein secretion; protein translocator; SecA, SecB, and SecY proteins	adenosine triphosphatase; bacterial membrane; escherichia coli; membrane transport; nonhuman; priority journal; protein secretion; protein transport; review; Bacterial Proteins; Biological Transport, Active; Escherichia coli; Membrane Proteins; Molecular Conformation; Support, U.S. Gov't, P.H.S.; Bacteria (microorganisms); Escherichia coli	"in vitro protein synthesis"	United States	Membrane	Specific proteins
Apoprotein E biosynthesis in the cholesterol-fed guinea pig	Driscoll D.M., Mazzone T., Matsushima T., Getz G.S.	1990	9	https://www.scopus.com/inward/record.uri?eid=2-s2.0-0025057613&doi=10.1161%2f01.ATV.10.1.31&partnerID=40&md5=2b53ded0714de717bca45a53bb605c38	Depts. Pathol., Med., Biochem.,/M.B., University of Chicago, Chicago, IL, United States; SW Found. for Biomedical Research, San Antonio, TX, United States; Endocrinology Division 2-RC, 31st Street and Lake Shore Drive, Chicago, IL 60616, United States	Driscoll, D.M., Depts. Pathol., Med., Biochem.,/M.B., University of Chicago, Chicago, IL, United States, SW Found. for Biomedical Research, San Antonio, TX, United States; Mazzone, T., Depts. Pathol., Med., Biochem.,/M.B., University of Chicago, Chicago, IL, United States, Endocrinology Division 2-RC, 31st Street and Lake Shore Drive, Chicago, IL 60616, United States; Matsushima, T., Depts. Patho…	Apoprotein E biosynthesis was evaluated in the livers of guinea pigs fed chow, 1% cholesterol plus 5% corn oil, or 1% cholesterol plus 5% coconut oil for a period of 12 weeks. Hypercholesterolemia was induced by both experimental diets, although the coconut-oil diet resulted in higher levels. The ratios of free cholesterol/ cholesterol ester and of free cholesterol/total phospholipid increased in…	Apolipoprotein E; Coconut oil; Corn oil; Guinea pigs; Hypercholesterolemia; Lipoproteins; Liver	apolipoprotein e; cholesterol; animal experiment; article; diet; guinea pig; lipid blood level; liver; nonhuman; priority journal; Animal; Apolipoproteins E; Blotting, Northern; Cholesterol; Corn Oil; Dietary Fats; Gene Expression Regulation; Guinea Pigs; Lipids; Liver; RNA, Messenger; Support, U.S. Gov't, P.H.S.	"Cell-free translation"	United States	Membrane	Specific proteins
mRNA acetylated at 2'-OH-groups of ribose residues is functionally active in the cell-free translation system from wheat embryos	Ovodov S.Yu., Alakhov Yu.B.	1990	8	https://www.scopus.com/inward/record.uri?eid=2-s2.0-0025088597&doi=10.1016%2f0014-5793%2890%2981246-K&partnerID=40&md5=66af471e2f1642b7442de7fbb7f6630f	Institute of Protein Research, Academy of Sciences of the USSR, 142292 Pushchino, Moscow Region, USSR	Ovodov, S.Yu., Institute of Protein Research, Academy of Sciences of the USSR, 142292 Pushchino, Moscow Region, USSR; Alakhov, Yu.B., Institute of Protein Research, Academy of Sciences of the USSR, 142292 Pushchino, Moscow Region, USSR	Modification (acetylation) of 2'-OH groups of mRNA ribose residues does not result in a loss of their template activity in a cell-free translation system from wheat embryos and in some cases activates inactive mRNAs. Modification of 70-75% of 2'-OH groups makes mRNA stable to the effect of pancreatic ribonuclease. © 1990.	Chemical modification; Template ribonucleic acid; Translation, in vitro	messenger rna; acetylation; article; chemical modification; embryo; higher plant; nonhuman; priority journal; rna translation; wheat; Acetic Anhydrides; Acetylation; Amino Acid Sequence; Atrial Natriuretic Factor; Base Sequence; Calcitonin; Cell-Free System; Codon; Electrophoresis, Polyacrylamide Gel; Human; Kinetics; Leucine; Molecular Sequence Data; Poly U; Ribonucleases; Ribose; RNA, Messenger…	"Cell-free translation"	Other	Specific	Specific proteins
Expression in a cell-free system of normal and variant forms of human antithrombin III. Ability to bind heparin and react with α-thrombin	Austin R.C., Rachubinski R.A., Fernandez-Rachubinski F., Blajchman M.A.	1990	8	https://www.scopus.com/inward/record.uri?eid=2-s2.0-0025147764&doi=10.1182%2fblood.v76.8.1521.1521&partnerID=40&md5=502d4a6a64bcfe5d57a738bda0b0a74a	Department of Pathology, McMaster University Med. Ctr., 1200 Main St. W., Hamilton, Ont. L8N 3Z5, Canada	Austin, R.C., Department of Pathology, McMaster University Med. Ctr., 1200 Main St. W., Hamilton, Ont. L8N 3Z5, Canada; Rachubinski, R.A., Department of Pathology, McMaster University Med. Ctr., 1200 Main St. W., Hamilton, Ont. L8N 3Z5, Canada; Fernandez-Rachubinski, F., Department of Pathology, McMaster University Med. Ctr., 1200 Main St. W., Hamilton, Ont. L8N 3Z5, Canada; Blajchman, M.A., Depa…	Human antithrombin III (AT-III) cDNA was cloned into the cell-free expression phagemid vector pGEM-3Zf(+) and site-directed mutagenesis was used to remove nucleotides encoding the signal peptide. AT-III messenger RNA (mRNA) transcripts derived from this construct were translated in an mRNA-dependent rabbit reticulocyte lysate (RRL) system containing (35S)methionine. Immunoprecipitation of the cel…		antithrombin III; heparin; article; gene mapping; human cell; priority journal; site directed mutagenesis	"Cell-free translation"	Canada	Specific	Specific proteins
v-mos Protein produced by in vitro translation has protein kinase activity	Herzog N.K., Nash M., Ramagli L.S., Arlinghaus R.B.	1990	8	https://www.scopus.com/inward/record.uri?eid=2-s2.0-0025315133&doi=10.1128%2fjvi.64.6.3093-3096.1990&partnerID=40&md5=b47360a0c3bb12e21c625004c228d252	Dept. Molecular Pathology, Univ. M.D. Anderson Cancer Ctr, Houston, TX 77030, United States	Herzog, N.K., Dept. Molecular Pathology, Univ. M.D. Anderson Cancer Ctr, Houston, TX 77030, United States; Nash, M., Dept. Molecular Pathology, Univ. M.D. Anderson Cancer Ctr, Houston, TX 77030, United States; Ramagli, L.S., Dept. Molecular Pathology, Univ. M.D. Anderson Cancer Ctr, Houston, TX 77030, United States; Arlinghaus, R.B., Dept. Molecular Pathology, Univ. M.D. Anderson Cancer Ctr, Hous…	The v-mos protein, termed p37(v-mos), has a closely asociated serine/threonine protein kinase activity. To provide further information about its protein kinase activity, we tested the activity of p37(v-mos) produced in a cell-free translation system from transcripts generated from a cloned v-mos gene. Anti-mos(37-55) immuno-precipitates of in vitro-produced p37(v-mos) were found to posses serine/…		phosphate; protein kinase; virus protein; article; enzyme activity; in vitro study; nonhuman; priority journal; RNA translation	"Cell-free translation"	United States	Specific	Specific proteins
Induction in the expression of an unusual proline-rich protein by pig tracheal surface epithelial cells maintained in primary culture	Tesfaigzi J., An G., Wu R., Carlson D.M.	1990	7	https://www.scopus.com/inward/record.uri?eid=2-s2.0-0025252435&doi=10.1016%2f0006-291X%2890%2991591-F&partnerID=40&md5=2f47d1752b3cb2508cd2d03b5711a250	Department of Biochemistry, Biophysics University of California, Davis, Davis, CA 95616, United States; Primate Research Center University of California, Davis, Davis, CA 95616, United States	Tesfaigzi, J., Department of Biochemistry, Biophysics University of California, Davis, Davis, CA 95616, United States; An, G., Primate Research Center University of California, Davis, Davis, CA 95616, United States; Wu, R., Primate Research Center University of California, Davis, Davis, CA 95616, United States; Carlson, D.M., Department of Biochemistry, Biophysics University of California, Davis,…	Primary cell culture is a valuable tool for studying the regulation of gene expression since many differentiated traits are conserved. Cells cultured from the epithelial lining of pig trachea were selected as a model system for mucin synthesis. RNAs were isolated from pig trachea epithelial linings and from pig trachea surface epithelial cells cultured in serum-free media. Cell free translations …		endogenous compound; mucin; proline; rna; animal tissue; article; epithelium; gene expression; nonhuman; priority journal; protein synthesis; swine; trachea; Animal; Cell-Free System; Cells, Cultured; Epithelium; Gene Expression; Molecular Weight; Peptide Synthesis; Peptides; RNA; Swine; Trachea; Translation, Genetic; Animalia; Sus scrofa	"Cell-free translation"	United States	Noncanonical	Protein modifications
Seminalplasmin, the major basic protein of bull seminal plasma, is a secretory protein of the seminal vesicles	Wempe F., Wagner S., v.d. Kammer H., Krauhs E., Scheit K.H.	1990	7	https://www.scopus.com/inward/record.uri?eid=2-s2.0-0025301398&doi=10.1016%2f0304-4165%2890%2990047-Z&partnerID=40&md5=fc0054f40e2f18b6bb3750afd94d1ae1	Max-Planck-Institut für biophysikalische Chemie, Abteilung Molekulare Biologie, Göttingen, Germany	Wempe, F., Max-Planck-Institut für biophysikalische Chemie, Abteilung Molekulare Biologie, Göttingen, Germany; Wagner, S., Max-Planck-Institut für biophysikalische Chemie, Abteilung Molekulare Biologie, Göttingen, Germany; v.d. Kammer, H., Max-Planck-Institut für biophysikalische Chemie, Abteilung Molekulare Biologie, Göttingen, Germany; Krauhs, E., Max-Planck-Institut für biophysikalische Chemie…	From the experimental results of three independent methods: (1) indirect immunofluorescence employing monospecific anti-seminalplasmin-IgGs, (2) cell-free translation of poly(A)+ RNA from seminal vesicle and testicular tissue, as well as (3) Northern analysis of poly(A)+ RNA of the latter tissues with a synthetic seminalplasmin-specific antisense DNA probe, it is concluded that the biosynthesis o…	(Bull); Seminal plasma; Seminal vesicle; Seminalplasmin	secretory protein; semen plasmin; unclassified drug; animal cell; article; cattle; nonhuman; priority journal; seminal plasma; seminal vesicle; Amino Acid Sequence; Animal; Base Sequence; Cattle; Cell-Free System; DNA Probes; Fluorescent Antibody Technique; Male; Molecular Sequence Data; Nucleic Acid Hybridization; Poly A; Proteins; RNA; RNA, Messenger; Semen; Seminal Vesicles; Testis; Translatio…	"Cell-free translation"	Europe	Specific	Specific proteins
Structural studies on bovine spleen heme oxygenase. Immunological and structural diversity among mammalian heme oxygenase enzymes	Schacter B.A., Cripps V., Troxler R.F., Offner G.D.	1990	6	https://www.scopus.com/inward/record.uri?eid=2-s2.0-0025008046&doi=10.1016%2f0003-9861%2890%2990136-M&partnerID=40&md5=e08e83c961a76cbc524d6bedf63e2bb6	Department of Medicine, University of Manitoba, Canada; Manitoba Institute of Cell Biology, Winnipeg, Man. R3E 0V9, Canada; Department of Biochemistry, Boston University School of Medicine, Boston, MA 02118, United States	Schacter, B.A., Department of Medicine, University of Manitoba, Canada, Manitoba Institute of Cell Biology, Winnipeg, Man. R3E 0V9, Canada; Cripps, V., Department of Medicine, University of Manitoba, Canada, Manitoba Institute of Cell Biology, Winnipeg, Man. R3E 0V9, Canada; Troxler, R.F., Department of Biochemistry, Boston University School of Medicine, Boston, MA 02118, United States; Offner, G…	Heme oxygenase is an Mr 32,000 microsomal enzyme which catalyzes the rate-limiting step in the oxidative catabolism of heme to yield equimolar quantities of biliverdin IXα, carbon monoxide, and iron. In the present investigation, evidence is presented suggesting that immunochemical and structural differences exist between bovine spleen heme oxygenase and heme oxygenase enzymes from other mammalia…		heme oxygenase; animal cell; article; cattle; enzyme structure; nonhuman; priority journal; spleen; Amino Acid Sequence; Animal; Cattle; Cell-Free System; Comparative Study; DNA; Enzyme-Linked Immunosorbent Assay; Heme Oxygenase (Decyclizing); Human; Immunoblotting; Molecular Sequence Data; Rats; RNA; Species Specificity; Spleen; Support, Non-U.S. Gov't; Support, U.S. Gov't, P.H.S.; Animalia; Bos…	"Cell-free translation"	United States	Specific	Specific proteins
A human hepatocellular carcinoma 3.0-kilobase DNA sequence transforms both rat liver cells and NIH3T3 fibroblasts and encodes a 52-kilodalton protein	Yang S.S., Zhang K., Vieira W., Taub J.V., Zeilstra-Ryalls J.H., Somerville R.L.	1990	6	https://www.scopus.com/inward/record.uri?eid=2-s2.0-0025130387&partnerID=40&md5=6b5c476187bff2c39c9508c2a6f97019	National Cancer Institute, Bethesda, MD 20892, United States	Yang, S.S., National Cancer Institute, Bethesda, MD 20892, United States; Zhang, K., National Cancer Institute, Bethesda, MD 20892, United States; Vieira, W., National Cancer Institute, Bethesda, MD 20892, United States; Taub, J.V., National Cancer Institute, Bethesda, MD 20892, United States; Zeilstra-Ryalls, J.H., National Cancer Institute, Bethesda, MD 20892, United States; Somerville, R.L., N…	Neoplastic transformation of rat liver cells in vitro by DNA-mediated gene transfer with an oncogene, hhc(M), derived from human (Mahlavu) hepatocellular carcinoma, is described and compared with that of NIH3T3 cells, hhc(M) was cloned in a neomycin-resistant simian virus 40 promoter vector (pNeo(r)/S) and was designated pN(r)pM-1. BRL-1 or NIH3T3 cells, transfected with pN(r)pM-1 DNA, showed sig…		gene product; radioisotope; animal cell; cell culture; cell strain 3t3; conference paper; cytology; dna sequence; genetic engineering; human; human cell; liver cell; liver cell carcinoma; malignant transformation; mouse; nonhuman; priority journal; rat; Animal; Base Sequence; Carcinoma, Hepatocellular; Cell Transformation, Neoplastic; DNA, Neoplasm; Drug Resistance, Microbial; Fibroblasts; Human;…	"Cell-free translation"	United States	Specific	Specific proteins
Non-fibrillar collagenous proteins synthesized by rat mesangial cells	Rosenblum N.D., Karnovsky M.J., Olsen B.R.	1990	5	https://www.scopus.com/inward/record.uri?eid=2-s2.0-0025509152&partnerID=40&md5=3d8279f4be63f0ec1177bda17584ee65	Children's Hospital, Division of Nephrology, 300 Longwood Avenue, Boston, MA 02115, United States	Rosenblum, N.D., Children's Hospital, Division of Nephrology, 300 Longwood Avenue, Boston, MA 02115, United States; Karnovsky, M.J.; Olsen, B.R.	Recent studies have shown that nonrenal extracellular matrices are composed of collagenous proteins with properties that are different from those of fibrillar collagens and type IV collagen. The structures of these newly described collagens suggest that they may provide connections between specific matrix molecules and, in so doing, partially determine the three-dimensional structure of the matri…	Extracellular matrix; Mesangium; Short-chain collagen	carbohydrate; collagen; mannose; messenger RNA; protein; animal; article; cell culture; chemistry; conformation; cytology; genetics; mesangium; metabolism; molecular weight; rat; RNA translation; Animal; Carbohydrate Conformation; Carbohydrates; Cells, Cultured; Collagen; Glomerular Mesangium; Mannose; Molecular Weight; Proteins; Rats; RNA, Messenger; Support, Non-U.S. Gov't; Support, U.S. Gov't,…	"Cell-free translation"	Other	Specific	Specific proteins
Assembly of a heterooligomeric asialoglycoprotein receptor complex during cell-free translation	Sawyer J.T., Doyle D.	1990	5	https://www.scopus.com/inward/record.uri?eid=2-s2.0-0025285229&doi=10.1073%2fpnas.87.12.4854&partnerID=40&md5=cc1749d5b76ad7bec6c4af99bfbf1672	Department of Biological Sciences, State University of New York, Buffalo, NY 14260, United States	Sawyer, J.T., Department of Biological Sciences, State University of New York, Buffalo, NY 14260, United States; Doyle, D., Department of Biological Sciences, State University of New York, Buffalo, NY 14260, United States	We have translated RNAs for the two rat asialoglycoprotein receptor polypeptides together in a cell-free system containing dog pancreatic microsomes and immunoprecipitated the products with antibodies that distinguish the two proteins. In this system the proteins oligomerize, as judged by their coprecipitation with either of the subunit-specific antisera. Oligomerization does not occur between su…		asialoglycoprotein; asialoglycoprotein receptor; receptor; animal cell; article; dog; nonhuman; priority journal; protein assembly; rat; rna translation; Animal; Asialoglycoprotein Receptor; Cell-Free System; Dogs; Macromolecular Systems; Microsomes; Pancreas; Plasmids; Rats; Receptors, Immunologic; RNA; Support, U.S. Gov't, P.H.S.; Transcription, Genetic; Translation, Genetic; Animalia; Canis fa…	"Cell-free translation"	United States	Membrane	Specific proteins
Pharmacological and molecular properties of opioid binding sites synthesized in a cell‐free translation system	Cabon F., Cupo A., Ruiz‐Gayo M., Baumann N.A., Zalc B.	1990	4	https://www.scopus.com/inward/record.uri?eid=2-s2.0-0025364957&doi=10.1002%2fjnr.490260215&partnerID=40&md5=5cf72e4866f4cfecced3f4ae3de11058	Unité de Neurobiologie Cellulaire, Moléculaire et Clinique, INSERM U.134, Hopital de la Salpetrière, Paris, France; Centre D'immunologie, Inserm, Cnrs, Marseille, France; Unité de Pharmacologie Moléculaire, Inserm U266, Université René, Descartes, France; Université René Descartes, France	Cabon, F., Unité de Neurobiologie Cellulaire, Moléculaire et Clinique, INSERM U.134, Hopital de la Salpetrière, Paris, France; Cupo, A., Centre D'immunologie, Inserm, Cnrs, Marseille, France, Université René Descartes, France; Ruiz‐Gayo, M., Unité de Pharmacologie Moléculaire, Inserm U266, Université René, Descartes, France; Baumann, N.A., Unité de Neurobiologie Cellulaire, Moléculaire et Cliniqu…	Cell‐free translation of mRNA, extracted from NG108‐15 cells, was used to examine some properties of the opioid binding sites synthesized in vitro. A monoclonal antiidiotype antibody directed against the δ opioid receptor immunoprecipitated a major band of Mr 51,000. Translational immunoassays of poly‐[A]+RNA, size fractionated by methylmercury agarose gel electrophoresis, demonstrated that the 5…	antiidiotype antibody; NG108‐15 cells; μ or δ selectivity	delta opiate receptor; enkephalin derivative; monoclonal antibody; mu opiate receptor; radioisotope; animal cell; article; cell culture; neuroblastoma; nonhuman; priority journal; receptor binding; Animal; Benzomorphans; Binding, Competitive; Cell Line; Enkephalin, Ala(2)-MePhe(4)-Gly(5)-; Enkephalins; Hybridomas; Mice; Molecular Weight; Morphinans; Oligopeptides; Rats; Receptors, Opioid; Recepto…	"Cell-free translation"	Europe	Specific	Specific proteins
Stabilization of mRNA in the cell-free translation system from Escherichia coli.	Hirao I., Yoshizawa S., Miura K.	1990	2	https://www.scopus.com/inward/record.uri?eid=2-s2.0-0025584098&partnerID=40&md5=c5d71216039f24dc47ea70ca9e78140f	Department of Industrial Chemistry, Faculty of Engineering, University of Tokyo, Japan	Hirao, I., Department of Industrial Chemistry, Faculty of Engineering, University of Tokyo, Japan; Yoshizawa, S., Department of Industrial Chemistry, Faculty of Engineering, University of Tokyo, Japan; Miura, K., Department of Industrial Chemistry, Faculty of Engineering, University of Tokyo, Japan	In the RNA directed cell-free protein synthesizing system from E. coli, there is a problem of contaminating 3'-exonucleases which attack the mRNAs. Thus, we tried the following two methods to stabilize mRNAs against nucleases: (A) To use mRNAs having hairpin structures at their termini and (B) To hybridize mRNAs with small DNA fragments to the 3'-termini of mRNAs. It was found that degradation of…		bacterial DNA; bacterial RNA; cAD1 bacterial sex hormone; exonuclease; messenger RNA; oligopeptide; pheromone; amino acid sequence; article; cell free system; conformation; Escherichia coli; genetics; metabolism; molecular genetics; nucleic acid hybridization; nucleotide sequence; protein synthesis; Amino Acid Sequence; Base Sequence; Cell-Free System; DNA, Bacterial; Escherichia coli; Exonucleas…	"Cell-free translation"	Japan	Improvement	Improved CFPS
Gene expression in bovine seminal vesicles: Genexpression in der Bullenbläschendrüse	Scheit K.‐H.	1990	2	https://www.scopus.com/inward/record.uri?eid=2-s2.0-0025534683&doi=10.1111%2fj.1439-0272.1990.tb02073.x&partnerID=40&md5=0f260c4aa793e53f50cac971c20f63cd	Max-Planck-Institut Für Biophysikalische Chemie, Abteilung Molekulare Biologie, Göttingen, Germany	Scheit, K.‐H., Max-Planck-Institut Für Biophysikalische Chemie, Abteilung Molekulare Biologie, Göttingen, Germany	Summary Seminal vesicle secretion contributes significantly to the proteins of bovine seminal plasma. The following proteins from bull seminal vesicle were isolated and characterized: major protein (PDC 109), the basic proteins BUSI II, RNAse BS1, protein P6 and seminal antimicrobial protein (SAP). Using antibodies against the proteins BUSI II, RNAse BS1, SAP and major protein, the seminal vesicl…	bull; cell free translation; protein biosynthesis; secretion; Seminal vesicles	secretory protein; animal model; animal tissue; cattle; conference paper; gene expression; male; nonhuman; seminal plasma; seminal vesicle; Amino Acid Sequence; Animal; Base Sequence; Cattle; Gene Expression; Male; Molecular Sequence Data; Proteins; RNA, Messenger; Seminal Vesicles	"Cell-free translation"	Europe	Specific	Specific proteins
In vitro processing of the precursor to human mitochondrial cytochrome c1	Tanaka-Yamamoto T., Nishikimi M., Ozawa T.	1990	1	https://www.scopus.com/inward/record.uri?eid=2-s2.0-0025026162&doi=10.1016%2f0005-2728%2890%2990202-F&partnerID=40&md5=e3168ebcb13b63a59f08852ebe587c9a	Department of Biomedical Chemistry, Faculty of Medicine, University of Nagoya, Nagoya, Japan	Tanaka-Yamamoto, T., Department of Biomedical Chemistry, Faculty of Medicine, University of Nagoya, Nagoya, Japan; Nishikimi, M., Department of Biomedical Chemistry, Faculty of Medicine, University of Nagoya, Nagoya, Japan; Ozawa, T., Department of Biomedical Chemistry, Faculty of Medicine, University of Nagoya, Nagoya, Japan	The processing of the precursor to human cytochrome c1 has been studied using a transcript of a previously obtained human cytochrome c1 cDNA. The transcript was prepared with SP64 plasmid containing the cDNA as a template, and was translated in a reticulocyte lysate cell-free translation system. The molecular mass of a major translation product was estimated to be 34 kDa. The product was shown to…	(Human); cDNA; Cell free translation; Cytochrome c1; Matrix proteinase; Processing	cytochrome c; protein precursor; article; human; human cell; mitochondrion; priority journal; protein processing; Biological Transport; Cytochrome c1; DNA; Enzyme Precursors; Human; Kinetics; Mitochondria; Protein Processing, Post-Translational; Transcription, Genetic; Translation, Genetic; Trypsin	"Cell-free translation"	Japan	Specific	Specific proteins
Cloning and expression of rat alpha-fetoprotein cDNA in Escherichia coli	Soda M.	1990	1	https://www.scopus.com/inward/record.uri?eid=2-s2.0-0025482956&partnerID=40&md5=46cd6670c24685f6060d44c21ea80d8f	Department of Biochemistry, Hokkaido University School of Medicine, Sapporo, Japan., Japan	Soda, M., Department of Biochemistry, Hokkaido University School of Medicine, Sapporo, Japan., Japan	AFP is a major serum protein during ontogeny and is synthesized mainly by the mammalian fetal liver and yolk sac. Its synthesis ceases early in postnatal life and its reappearance in the serum in adult is a sign of hepatoma or yolk sac tumor, since these tumors produce AFP. This paper describes the cloning of rat AFP cDNA spanning complete coding region, its expression in E. coli and characteriza…		alpha fetoprotein; bacterial DNA; amino acid sequence; animal; article; Escherichia coli; genetics; molecular cloning; molecular genetics; nucleotide sequence; rat; alpha-Fetoproteins; Amino Acid Sequence; Animals; Base Sequence; Cloning, Molecular; DNA, Bacterial; Escherichia coli; Molecular Sequence Data; Rats	"Cell-free translation"	Japan	Specific	Specific proteins
Translation of heterologous mRNAs by chloroplast stroma components	Maiek L., Kozieradzki I.	1990		https://www.scopus.com/inward/record.uri?eid=2-s2.0-84884398586&doi=10.1111%2fj.1399-3054.1990.tb09054.x&partnerID=40&md5=e2cbe51a616ee1c1d9efa6bc45481db4	Dept of Biology. Lakehead Univ, Thunder Bay, Ontario, P7B5E1, Canada	Maiek, L., Dept of Biology. Lakehead Univ, Thunder Bay, Ontario, P7B5E1, Canada; Kozieradzki, I., Dept of Biology. Lakehead Univ, Thunder Bay, Ontario, P7B5E1, Canada	In vitro translation of exogenous mRNAs has been difficult to achieve using chloroplast components. An in vitro protein synthesis system is described, based on a pea (Pisum sativum L, cv. Spring) chloroplast stroma 30000 g supernatant, which was capable of translating polyuridylie acid and MS2 phage RNA into corresponding proteins. The kinetics of label incorporation and fluorograms of unique tra…	Chloroplast gene expression; heterologous mRNA; in vitro protein synthesis; in vitro translation; peas		"in vitro protein synthesis"	Canada	Non-model organisms	Improved CFPS
Synthesis of visual rhodopsin in a cell-free translation system. II. Functional properties of recombinant rhodopsin and its mutant forms [Sintez zritel'nogo rodopsina v beskletochnoǐ sisteme transliatsii. II. Funktsional'nye svoǐstva rekombinantnogo rodopsina i ego mutantnykh form.]	Gurevich V.V., Zozulia S.A., Shirokova E.P., Zviaga T.A., Garnovskaia M.N., Dumler I.L., Badalov P.R., Natochin M.I., Pokrovskaia I.D., Shmukler B.E.	1990		https://www.scopus.com/inward/record.uri?eid=2-s2.0-17044456224&partnerID=40&md5=f99372e1f998a8fc66f9c0a43f5c31d6		Gurevich, V.V.; Zozulia, S.A.; Shirokova, E.P.; Zviaga, T.A.; Garnovskaia, M.N.; Dumler, I.L.; Badalov, P.R.; Natochin, M.I.; Pokrovskaia, I.D.; Shmukler, B.E.	Functional expression of bovine visual rhodopsin in the cell-free translation system with cotranslational insertion of the protein into phosphatidylcholine liposomes is described. The recombinant rhodopsin has spectral and functional properties similar to those of natural rhodopsin from bovine retina. Two mutant rhodopsins with amino acid substitutions in the hydrophilic C-terminal domain were ob…		guanosine triphosphatase; recombinant protein; rhodopsin; transducin; visual pigment; amino acid sequence; animal; article; biosynthesis; cattle; cell free system; genetics; kinetics; metabolism; molecular genetics; mutation; nucleotide sequence; oligonucleotide probe; RNA translation; Amino Acid Sequence; Animal; Base Sequence; Cattle; Cell-Free System; English Abstract; GTP Phosphohydrolases; K…	"Cell-free translation"	Other	Membrane	Specific proteins
Isolation of a cDNA coding for the delta type opioid receptor	Cabon F., Morser J., Stephenson F.H., Dautigny A., Zalc B.	1990		https://www.scopus.com/inward/record.uri?eid=2-s2.0-0025187118&partnerID=40&md5=78156e2faeb81b0cf2cc603e1f66dbb6	INSERM U-134, Hop. de la Salpetriere, 75651 Paris Cedex 13, France	Cabon, F., INSERM U-134, Hop. de la Salpetriere, 75651 Paris Cedex 13, France; Morser, J., INSERM U-134, Hop. de la Salpetriere, 75651 Paris Cedex 13, France; Stephenson, F.H., INSERM U-134, Hop. de la Salpetriere, 75651 Paris Cedex 13, France; Dautigny, A., INSERM U-134, Hop. de la Salpetriere, 75651 Paris Cedex 13, France; Zalc, B., INSERM U-134, Hop. de la Salpetriere, 75651 Paris Cedex 13, Fr…	A cDNA clone encoding the δ-opioid receptor was isolated by cloning in RNA expression vectors combined with a sensitive cell-free translation assay.		bremazocine; delta opiate receptor; levorphanol; animal cell; conference paper; in vitro study; molecular cloning; mouse; nonhuman; rabbit; rat	"Cell-free translation"	Europe	Detection	Applications
Synthesis and processing of a gp28/32 membrane glycoprotein induced by Marek's disease virus serotype 2	Nakajima K., Shibayama T., Kato Kurimura S.T., Hirai K.	1990		https://www.scopus.com/inward/record.uri?eid=2-s2.0-0025145639&doi=10.1099%2f0022-1317-71-8-1807&partnerID=40&md5=758a0b2cc40a0f14728c5c1e2fe5fa9f	Department of Pathology, Research Institute for Microbial Diseases, Osaka University, Suita, Osaka 565, Japan	Nakajima, K., Department of Pathology, Research Institute for Microbial Diseases, Osaka University, Suita, Osaka 565, Japan; Shibayama, T., Department of Pathology, Research Institute for Microbial Diseases, Osaka University, Suita, Osaka 565, Japan; Kato Kurimura, S.T., Department of Pathology, Research Institute for Microbial Diseases, Osaka University, Suita, Osaka 565, Japan; Hirai, K., Depar…	The post-translational events leading from the precursor to the processed forms of a glycoprotein with an M(r) of 28K to 32K (gp28/32) of Marek's disease virus (MDV) serotype 2 were examined with pulse-chase experiments and treatment with tunicamycin and monensin. Cell-free translation of infected cell mRNA followed by immunoprecipitation analysis suggested that a polypeptide with a size of 22K i…		virus glycoprotein; article; Avian lymphomatosis herpetovirus; nonhuman; priority journal; protein processing; protein synthesis; serotype; Aves; Gallid herpesvirus 2; Herpetovirus; Mardivirus	"Cell-free translation"	Japan	Specific	Specific proteins
Gene mapping of the putative structural region of the hepatitis C virus genome by in vitro processing analysis	Hijikata M., Kato N., Ootsuyama Y., Nakagawa M., Shimotohno K.	1991	573	https://www.scopus.com/inward/record.uri?eid=2-s2.0-0025991559&doi=10.1073%2fpnas.88.13.5547&partnerID=40&md5=f36223368216705128a4f43632cde180	Virology Division, National Cancer Center, Research Institute, 5-1-1, Tsukiji, Chuoku, Tokyo 104, Japan	Hijikata, M., Virology Division, National Cancer Center, Research Institute, 5-1-1, Tsukiji, Chuoku, Tokyo 104, Japan; Kato, N., Virology Division, National Cancer Center, Research Institute, 5-1-1, Tsukiji, Chuoku, Tokyo 104, Japan; Ootsuyama, Y., Virology Division, National Cancer Center, Research Institute, 5-1-1, Tsukiji, Chuoku, Tokyo 104, Japan; Nakagawa, M., Virology Division, National Can…	Processing of the putative structural proteins of hepatitis C virus was examined by using an in vitro expression system. An RNA transcript for cell-free translation was prepared from a cDNA construct that encompasses the region encoding the 980 amino-terminal residues of the viral polyprotein precursor. Processing of the in vitro translation product proceeded cotranslationally in the presence of …	Proteins glycoproteins; RNA; Signal peptidase; Virus structural	Hepatitis C virus; Hepatitis C virus; RNA viruses; signal peptidase; virus protein; article; gene mapping; hepatitis c; microsome; nonhuman; priority journal; protein processing; rna virus; virus gene; Acetylglucosaminidase; Amino Acid Sequence; Cloning, Molecular; DNA, Viral; Genes, Structural, Viral; Glycoproteins; Hepacivirus; Mannosyl-Glycoprotein Endo-beta-N-Acetylglucosaminidase; Molecular …	"Cell-free translation"	Japan	Specific	Specific proteins
Cell-free, de novo synthesis of poliovirus	Molla A., Paul A.V., Wimmer E.	1991	264	https://www.scopus.com/inward/record.uri?eid=2-s2.0-0026325508&doi=10.1126%2fscience.1661029&partnerID=40&md5=3756bd7f812018744673d40a9314d48f	Department of Microbiology, School of Medicine, State University of New York at Stony Brook, Stony Brook, NY 11794, United States	Molla, A., Department of Microbiology, School of Medicine, State University of New York at Stony Brook, Stony Brook, NY 11794, United States; Paul, A.V., Department of Microbiology, School of Medicine, State University of New York at Stony Brook, Stony Brook, NY 11794, United States; Wimmer, E., Department of Microbiology, School of Medicine, State University of New York at Stony Brook, Stony Bro…	Cell-free translation of poliovirus RNA in an extract of uninfected human (HeLa) cells yielded viral proteins through proteolysis of the polyprotein. In the extract, newly synthesized proteins catalyzed poliovirus-specific RNA synthesis, and formed infectious poliovirus de novo. Newly formed virions were neutralized by type-specific antiserum, and infection of human cells with them was prevented …		rna; article; hela cell; human; human cell; nonhuman; poliomyelitis virus; priority journal; Base Sequence; Cell-Free System; Hela Cells; Human; In Vitro; Molecular Sequence Data; Molecular Weight; Oligodeoxyribonucleotides; Polioviruses; Polymerase Chain Reaction; RNA, Viral; Support, U.S. Gov't, P.H.S.; Time Factors; Viral Proteins; Virus Replication	"Cell-free synthesis"	United States	Specific	Specific proteins
Cloning and Characterization of Human Placental Catechol-Methyltransferase cDNA	Lundstr K., Salminen M., Jalanko A., Savolainen R., Ulmanen I.	1991	150	https://www.scopus.com/inward/record.uri?eid=2-s2.0-0025801604&doi=10.1089%2fdna.1991.10.181&partnerID=40&md5=b13e7ec064ecf5aeea7b431331c571df	Orion Corporation, Laboratory of Molecular Genetics, Valimotie 7, 00380 Helsinki, Finland; INSERM U129, 24 rue du Faubourg Saint-Jacques, 75674 Paris Cedex 14, France	Lundstr, K., Orion Corporation, Laboratory of Molecular Genetics, Valimotie 7, 00380 Helsinki, Finland; Salminen, M., Orion Corporation, Laboratory of Molecular Genetics, Valimotie 7, 00380 Helsinki, Finland; Jalanko, A., INSERM U129, 24 rue du Faubourg Saint-Jacques, 75674 Paris Cedex 14, France; Savolainen, R., Orion Corporation, Laboratory of Molecular Genetics, Valimotie 7, 00380 Helsinki, Fi…	Catechol-O-methyltransferase (COMT) cDNA clones were isolated from a human placental cDNA library using synthetic oligonucleotides as probes. All four positive clones isolated contained an open reading frame, which potentially coded for a 24.4-kD polypeptide, presumably corresponding to the cytoplasmic form of the COMT (S-COMT). In addition to the S-COMT sequences, two of the clones carried exten…		catechol methyltransferase; complementary dna; article; dna sequence; dna transfection; dog; gene expression; human; human cell; molecular cloning; monkey; nonhuman; northern blotting; placenta; priority journal; rat; rna translation; southern blotting; Amino Acid Sequence; Animal; Blotting, Northern; Blotting, Southern; Catechol O-Methyltransferase; Chromatography, High Pressure Liquid; Cloning,…	"Cell-free translation"	Europe	Specific	Specific proteins
A single base deletion in the Tfm androgen receptor gene creates a short-lived messenger RNA that directs internal translation initiation	Gaspar M.-L., Meo T., Bourgarel P., Guenet J.-L., Tosi M.	1991	114	https://www.scopus.com/inward/record.uri?eid=2-s2.0-0026058543&doi=10.1073%2fpnas.88.19.8606&partnerID=40&md5=228a1cf1b873d2d981714add2b388671	U. d'Immunogenetique Inst. Natl. S., Institut Pasteur, 75724 Paris Cédex 15, France; U. de Genet. des Mammiferes, Institut Pasteur, 75724 Paris Cédex 15, France; Centre Nacional de Microbiologia, Institute Carlos III, 28220 Madrid, Spain	Gaspar, M.-L., U. d'Immunogenetique Inst. Natl. S., Institut Pasteur, 75724 Paris Cédex 15, France, Centre Nacional de Microbiologia, Institute Carlos III, 28220 Madrid, Spain; Meo, T., U. d'Immunogenetique Inst. Natl. S., Institut Pasteur, 75724 Paris Cédex 15, France; Bourgarel, P., U. d'Immunogenetique Inst. Natl. S., Institut Pasteur, 75724 Paris Cédex 15, France; Guenet, J.-L., U. de Genet. …	Testosterone-resistant male mice hemizygous for the X-chromosome-linked mutant gene Tfm express detectable but severely reduced levels of androgen receptor mRNA, amounting to about 10% of the level found in normal male littermates. No structural abnormality could be identified in the coding region of the messenger by a series of RNase-protection assays. However, cell-free translation of RNAs tran…	Androgen insensitivity; Bicistronic mRNA; mRNA stability; Nuclear mRNA precursors; Quantitative PCR	androgen receptor; messenger rna; androgen insensitivity syndrome; animal model; animal tissue; article; controlled study; gene deletion; male; molecular stability; mouse; mutation; nonhuman; priority journal; translation initiation; Amino Acid Sequence; Androgen-Insensitivity Syndrome; Animal; Base Sequence; Cloning, Molecular; Exons; Gene Expression; Mice; Molecular Sequence Data; Molecular Wei…	"Cell-free translation"	Europe	Specific	Specific proteins
Use of in vitro protein synthesis from polymerase chain reaction-generated templates to study interaction of Escherichia coli transcription factors with core RNA polymerase and for epitope mapping of monoclonal antibodies	Lesley S.A., Brow M.A.D., Burgess R.R.	1991	113	https://www.scopus.com/inward/record.uri?eid=2-s2.0-0025737880&partnerID=40&md5=bdf88e517d58961152a5620b7be23d51	McArdle Lab. for Cancer Res., Univ. of Wisconsin, Madison, WI 53706, United States	Lesley, S.A., McArdle Lab. for Cancer Res., Univ. of Wisconsin, Madison, WI 53706, United States; Brow, M.A.D., McArdle Lab. for Cancer Res., Univ. of Wisconsin, Madison, WI 53706, United States; Burgess, R.R., McArdle Lab. for Cancer Res., Univ. of Wisconsin, Madison, WI 53706, United States	The interaction of two Escherichia coli transcription factors (σ54 and σ32) with the core RNA polymerase was studied here. We examined the core binding ability of various fragments of these two transcription factors using a novel method for the in vitro synthesis of truncated proteins in a coupled transcription-translation (S-30) system. The method uses DNA templates generated by the polymerase c…		epitope; monoclonal antibody; article; controlled study; escherichia coli; molecular biology; priority journal; Antibodies, Monoclonal; Base Sequence; DNA-Directed RNA Polymerases; Epitopes; Escherichia coli; Molecular Sequence Data; Polymerase Chain Reaction; Sigma Factor; Support, U.S. Gov't, P.H.S.; Templates, Genetic; Transcription, Genetic; Translation, Genetic; Escherichia coli	"in vitro protein synthesis"	United States	Application	Applications
Site-Specific Incorporation of Nonnatural Residues during In Vitro Protein Biosynthesis with Semisynthetic Aminoacyl-tRNAs	Bain J.D., Diala E.S., Glabe C.G., Wacker D.A., Lyttle M.H., Dix T.A., Richard Chamberlin A.	1991	99	https://www.scopus.com/inward/record.uri?eid=2-s2.0-0025874005&doi=10.1021%2fbi00236a013&partnerID=40&md5=9538d4205d6bd17acd1164ec737109a4	Departments of Biological Chemistry, Molecular Biology and Biochemistry, University of California at Irvine, Irvine, California 92717, United States; Department of Pediatrics, University of California at San Diego, School of Medicine, La Jolla, California 92093, United States; Milligen/Biosearch, Division of Millipore, Incorporated, 81 Digital Drive, Novato, California 94949, United States	Bain, J.D., Departments of Biological Chemistry, Molecular Biology and Biochemistry, University of California at Irvine, Irvine, California 92717, United States, Department of Pediatrics, University of California at San Diego, School of Medicine, La Jolla, California 92093, United States, Milligen/Biosearch, Division of Millipore, Incorporated, 81 Digital Drive, Novato, California 94949, United S…	A method is presented for the incorporation of nonnatural amino acids into proteins during in vitro cell-free translation. A combination of chemical synthesis and run-off transcription was employed to prepare a semisynthetic, nonhypermodified tRNAGly nonsense suppressor acylated with l-3-[125I]iodotyrosine. The presence of this synthetic tRNA during in vitro translation of mRNA containing a nonse…		amino acid; aminoacyl transfer rna; article; nonhuman; priority journal; protein synthesis; Acylation; Amino Acid Sequence; Animal; Base Sequence; Comparative Study; In Vitro; Molecular Sequence Data; Monoiodotyrosine; Mutagenesis, Site-Directed; Nucleic Acid Conformation; Rabbits; Reticulocytes; RNA, Transfer, Amino Acyl; RNA, Transfer, Gly; Support, Non-U.S. Gov't; Support, U.S. Gov't, P.H.S.; …	"Cell-free translation"	United States	Noncanonical	Protein modifications
Post-translational processing of the tobacco etch virus 49-kDa small nuclear inclusion polyprotein: Identification of an internal cleavage site and delimitation of VPg and proteinase domains	Dougherty W.G., Dawn Parks T.	1991	79	https://www.scopus.com/inward/record.uri?eid=2-s2.0-0025766071&doi=10.1016%2f0042-6822%2891%2990974-G&partnerID=40&md5=842593d1d7861692c9f5b9f1361bd175	Department of Microbiology, Oregon State University, Corvallis, OR 97331-3804, United States; The Center for Gene Research, Oregon State University, Corvallis, OR 97331-3804, United States	Dougherty, W.G., Department of Microbiology, Oregon State University, Corvallis, OR 97331-3804, United States, The Center for Gene Research, Oregon State University, Corvallis, OR 97331-3804, United States; Dawn Parks, T., Department of Microbiology, Oregon State University, Corvallis, OR 97331-3804, United States	The 49,000-dalton (49-kDa) small nuclear inclusion (NI) protein of tobacco etch virus (TEV) has two distinct functions associated with it. An N-terminal segment is covalently attached to the genomic length RNA and likely involved in RNA replication, while the C-terminal half is associated with a proteolytic activity critical for genome expression. The junction delineating these two proteins has n…		virus protein; amino acid sequence; article; nonhuman; plant virus; priority journal; protein degradation; protein processing; Amino Acid Sequence; Animal; Electrophoresis, Polyacrylamide Gel; Endopeptidases; Molecular Sequence Data; Picornaviridae; Plant Viruses; Precipitin Tests; Protein Processing, Post-Translational; Rabbits; Restriction Mapping; Reticulocytes; Support, U.S. Gov't, Non-P.H.S.…	"Cell-free translation"	United States	Specific	Specific proteins
A continuous cell-free protein synthesis system for coupled transcription-translation	Kigawa T., Yokoyama S.	1991	74	https://www.scopus.com/inward/record.uri?eid=2-s2.0-0025787535&doi=10.1093%2foxfordjournals.jbchem.a123551&partnerID=40&md5=2222b40a29ceca25210d0f2fb2e8c521	Department of Biophysics and Biochemistry, Faculty of Science, University of Tokyo, Hongo, Bunkyo-ku, Tokyo 113, Japan	Kigawa, T., Department of Biophysics and Biochemistry, Faculty of Science, University of Tokyo, Hongo, Bunkyo-ku, Tokyo 113, Japan; Yokoyama, S., Department of Biophysics and Biochemistry, Faculty of Science, University of Tokyo, Hongo, Bunkyo-ku, Tokyo 113, Japan	A continuous cell-free protein synthesis system [Spirin et al. (1988) Science 242, 1162-1164] was modified so as to be suitable for coupled transcription-translation, a process useful for obtaining products of cloned genes or cDNAs. A reaction chamber equipped with an ultrafiltration membrane was newly designed and an HPLC pump was used to supply a low molecular weight substrate solution at a con…		complementary dna; escherichia coli; genetic transcription; nonhuman; priority journal; protein synthesis; rna translation; short survey; Cell-Free System; Chloramphenicol O-Acetyltransferase; Chromatography, Affinity; Chromatography, High Pressure Liquid; DNA; Escherichia coli; Genes, Bacterial; Proteins; Support, Non-U.S. Gov't; Transcription, Genetic; Translation, Genetic; Ultrafiltration; Esc…	"Cell-free protein synthesis"	Japan	Application	Applications
Developmental expression of pulmonary surfactant protein D (SP-D).	Crouch E., Rust K., Marienchek W., Parghi D., Chang D., Persson A.	1991	64	https://www.scopus.com/inward/record.uri?eid=2-s2.0-0026195707&doi=10.1165%2fajrcmb%2f5.1.13&partnerID=40&md5=2476af129771078881416fbc2ad69ac5	Department of Pathology, Jewish Hospital, Washington University Medical Center, St. Louis, Missouri, United States	Crouch, E., Department of Pathology, Jewish Hospital, Washington University Medical Center, St. Louis, Missouri, United States; Rust, K., Department of Pathology, Jewish Hospital, Washington University Medical Center, St. Louis, Missouri, United States; Marienchek, W., Department of Pathology, Jewish Hospital, Washington University Medical Center, St. Louis, Missouri, United States; Parghi, D., D…	Surfactant protein D (SP-D) is a collagenous, surfactant-associated, carbohydrate-binding protein that is synthesized by pulmonary epithelial cells. In the present studies, we examined the expression of SP-D and SP-D mRNA during late fetal (day 17, 19, 21) and early postnatal (day 5) rat lung development using immunochemical, cell-free translation, and Northern hybridization assays. SP-D mRNA and…		glycoprotein; lung surfactant; messenger RNA; surfactant protein D; amino acid sequence; amnion fluid; animal; article; biosynthesis; chemistry; enzyme immunoassay; genetics; growth, development and aging; lung; metabolism; molecular genetics; physiology; prenatal development; rat; rat strain; Amino Acid Sequence; Amniotic Fluid; Animals; Embryonic and Fetal Development; Glycoproteins; Immunoenzy…	"Cell-free translation"	United States	Specific	Specific proteins
The transmembrane topology of the amino terminus of the α subunit of the nicotinic acetylcholine receptor	Chavez R.A., Hall Z.W.	1991	56	https://www.scopus.com/inward/record.uri?eid=2-s2.0-0025745313&partnerID=40&md5=94e835ad5aa0a0e81efb900d14b24b66	Department of Physiology, University of California, San Francisco, CA 94143-0444, United States	Chavez, R.A., Department of Physiology, University of California, San Francisco, CA 94143-0444, United States; Hall, Z.W., Department of Physiology, University of California, San Francisco, CA 94143-0444, United States	We have investigated the transmembrane topology of the amino-terminal domain of the α subunit of the mouse muscle nicotinic acetylcholine receptor synthesized in vitro and in vivo. Using oligonucleotide-directed mutagenesis we introduced new glycosylation consensus sequences at α154 and at α200. For each novel site, additional constructs were made in which the original site at αN141 was eliminate…		membrane protein; nicotinic receptor; protein subunit; animal cell; article; mouse; nonhuman; priority journal; protein localization; Acetylcholine; Amino Acid Sequence; Animal; Base Sequence; Cell Line; DNA; Dogs; Glycosylation; Mice; Molecular Sequence Data; Mutagenesis, Site-Directed; Mutation; Precipitin Tests; Protein Conformation; Rabbits; Receptors, Nicotinic; Torpedo; Translation, Genetic…	"Cell-free translation"	United States	Membrane	Specific proteins
Structure and expression of the cDNA encoding human neutrophil collagenase	Devarajan P., Mookhtiar K., Van Wart H., Berliner N.	1991	55	https://www.scopus.com/inward/record.uri?eid=2-s2.0-0025769518&doi=10.1182%2fblood.v77.12.2731.bloodjournal77122731&partnerID=40&md5=dceca5bd223952c2e8920d66f30127ff	Hematology Section, Yale Medical School WWW 423, 333 Cedar St, New Haven, CT 06510, United States	Devarajan, P., Hematology Section, Yale Medical School WWW 423, 333 Cedar St, New Haven, CT 06510, United States; Mookhtiar, K., Hematology Section, Yale Medical School WWW 423, 333 Cedar St, New Haven, CT 06510, United States; Van Wart, H., Hematology Section, Yale Medical School WWW 423, 333 Cedar St, New Haven, CT 06510, United States; Berliner, N., Hematology Section, Yale Medical School WWW …	We have isolated and characterized a 2.4-kb cDNA clone encoding human neutrophil collagenase (HNC), a member of the family of matrix metalloproteinases restricted to secondary granules within neutrophils. Partial amino acid sequence was used to deduce oligonucleotide probes. These probes were used to screen a human granulocyte cDNA library derived from messenger RNA (mRNA) from a patient with chr…		collagenase; complementary DNA; article; chronic granulocytic leukemia; controlled study; human; human cell; neutrophil; priority journal	"Cell-free translation"	United States	Specific	Specific proteins
ER translocation intermediates are adjacent to a nonglycosylated 34-kD integral membrane protein	Kellaris K.V., Bowen S., Gilmore R.	1991	49	https://www.scopus.com/inward/record.uri?eid=2-s2.0-0026092029&doi=10.1083%2fjcb.114.1.21&partnerID=40&md5=3449ecd38a8b5ebdb044b249b0bb6e92	Dept. Biochemistry/Mol. Biol., University of Massachusetts, Medical School, Worcester, MA 01655, United States	Kellaris, K.V., Dept. Biochemistry/Mol. Biol., University of Massachusetts, Medical School, Worcester, MA 01655, United States; Bowen, S., Dept. Biochemistry/Mol. Biol., University of Massachusetts, Medical School, Worcester, MA 01655, United States; Gilmore, R., Dept. Biochemistry/Mol. Biol., University of Massachusetts, Medical School, Worcester, MA 01655, United States	We have used the homobifunctional cross-linking reagent disuccinimidyl suberate (DSS) to identify proteins that are adjacent to nascent polypeptides undergoing translocations across mammalian rough ER. Translocation intermediates were assembled by supplementing cell free translations of truncated mRNAs with the signal recognition particle (SRP) and microsomal membrane vesicles. Two prominent cros…		membrane protein; signal peptide; animal tissue; article; dog; endoplasmic reticulum; intracellular transport; nonhuman; pancreas; priority journal; protein cross linking; protein glycosylation; protein transport; Animalia; Canis familiaris; Mammalia	"Cell-free translation"	United States	Membrane	Specific proteins
N-acetylgalactosamine-6-sulfate sulfatase in human placenta: Purification and characteristics	Masue M., Sukegawa K., Orii T., Hashimoto T.	1991	49	https://www.scopus.com/inward/record.uri?eid=2-s2.0-0026314681&doi=10.1093%2foxfordjournals.jbchem.a123697&partnerID=40&md5=d6d13a5d09a5319ee97b99716d49da19	Department of Pediatrics, Gifu University School of Medicine, Gifu, Gifu 500, Japan; Department of Biochemistry, Shinshu University School of Medicine, Matsumoto, Nagano 390, Japan	Masue, M., Department of Pediatrics, Gifu University School of Medicine, Gifu, Gifu 500, Japan; Sukegawa, K., Department of Pediatrics, Gifu University School of Medicine, Gifu, Gifu 500, Japan; Orii, T., Department of Pediatrics, Gifu University School of Medicine, Gifu, Gifu 500, Japan; Hashimoto, T., Department of Biochemistry, Shinshu University School of Medicine, Matsumoto, Nagano 390, Japan	N-Acetylgalactosamine-6-sulfate sulfatase from human placenta was purified 33,600-fold using β-N-acetyl-D-galactosamine 6-sulfate-(l→4)-β-D-glucuronic acid-(l→3)-N-acetyl-D-[3H]galactosaminitol 6-sulfate as the substrate. This enzyme is an oligomer with a molecular mass of 120 kDa and consists of polypeptides of 40 and 15 kDa. The 15 kDa polypeptide is a glycoprotein. This purified protein has ac…		n acetylgalactosamine 6 sulfatase; sulfatase; article; competitive inhibition; enzyme analysis; enzyme purification; enzyme structure; fibroblast; human; human tissue; immunoblotting; liver; morquio syndrome; ph; placenta; priority journal; Chondroitinsulfatases; Female; Human; Hydrogen-Ion Concentration; Kinetics; Molecular Weight; Placenta; Pregnancy; Protein Conformation; Substrate Specificity…	"Cell-free translation"	Japan	Specific	Specific proteins
A highly efficient, cell-free translation/translocation system prepared from Xenopus eggs	Matthews G., Colman A.	1991	45	https://www.scopus.com/inward/record.uri?eid=2-s2.0-0026410596&doi=10.1093%2fnar%2f19.23.6405&partnerID=40&md5=bcb4b9736a5d9afe68542f54717648a6	Biochemistry Department, University of Birmingham, PO Box 363, Birmingham, B15 2TT, United Kingdom	Matthews, G., Biochemistry Department, University of Birmingham, PO Box 363, Birmingham, B15 2TT, United Kingdom; Colman, A., Biochemistry Department, University of Birmingham, PO Box 363, Birmingham, B15 2TT, United Kingdom	We describe the use of a Xenopus laevis egg extract for the in vitro translation and post translational modification of membrane and secretory proteins. This extract is capable of the translation and segregation into membranes of microgramme per millilitre levels of protein from added mRNAs. Signal sequences of segregated proteins are efficiently cleaved and appropriate N-linked glycosylation pat…		cathepsin d; immunoglobulin heavy chain; immunoglobulin light chain; membrane protein; secretory protein; signal peptide; animal cell; article; cell free system; egg; fractionation; in vitro study; nonhuman; priority journal; protein glycosylation; protein modification; protein phosphorylation; rna translation; xenopus laevis; Amino Acid Sequence; Animal; Cathepsin D; Cell-Free System; Electropho…	"Cell-free translation"	Europe	Glycosylation	Protein modifications
Biosynthesis of small proteoglycan II (decorin) by chondrocytes and evidence for a procore protein	Sawhney R.S., Hering T.M., Sandell L.J.	1991	45	https://www.scopus.com/inward/record.uri?eid=2-s2.0-0025813274&partnerID=40&md5=4816bd81ecf98add002241c1a0532d47	Dept. of Orthopaedics, VA Medical Center, 1660 S. Columbian Way, Seattle, WA 98108, United States	Sawhney, R.S., Dept. of Orthopaedics, VA Medical Center, 1660 S. Columbian Way, Seattle, WA 98108, United States; Hering, T.M., Dept. of Orthopaedics, VA Medical Center, 1660 S. Columbian Way, Seattle, WA 98108, United States; Sandell, L.J., Dept. of Orthopaedics, VA Medical Center, 1660 S. Columbian Way, Seattle, WA 98108, United States	We have studied the biosynthesis of cartilage dermatan sulfate proteoglycan II (DS-PGII) (decorin) using in vitro translation of mRNA to determine the size of the primary gene product and by radiolabeling the protein in the presence of tunicamycin to inhibit the addition of Asn-linked oligosaccharides. Pulse-chase experiments were performed to examine post-translational processing and secretion. …		proteoglycan; article; biosynthesis; cartilage cell; nonhuman; priority journal; Amino Acid Sequence; Animal; Cartilage, Articular; Cattle; Cell-Free System; Cells, Cultured; Glucosaminidase; Glycoproteins; Glycosylation; Immunologic Techniques; In Vitro; Molecular Sequence Data; Molecular Weight; Oligosaccharides; Precipitin Tests; Protein Processing, Post-Translational; Proteoglycans; RNA, Mess…	"Cell-free translation"	United States	Specific	Specific proteins
Chapter 20 Protein Import into Isolated Yeast Mitochondria	Glick B.S.	1991	41	https://www.scopus.com/inward/record.uri?eid=2-s2.0-0025933991&doi=10.1016%2fS0091-679X%2808%2961693-3&partnerID=40&md5=2ac7cab9e8f06e6ebbf59a9359fa02ec	Biocenter, University of Basel CH-4056 Basel, Switzerland	Glick, B.S., Biocenter, University of Basel CH-4056 Basel, Switzerland	This chapter describes methods for the import of precursor proteins into mitochondria from the yeast Saccharomyces cerevisiae. Import-competent mitochondria are prepared by gentle homogenization of spheroplasts. Mitochondria can be stored in aliquots at -80°C, after being frozen in liquid nitrogen as a concentrated suspension. Additional methods for the characterization of isolated yeast mitochon…		fungal protein; protein precursor; active transport; cell fractionation; metabolism; mitochondrion; review; Saccharomyces cerevisiae; ultrastructure; Biological Transport, Active; Cell Fractionation; Fungal Proteins; Mitochondria; Protein Precursors; Saccharomyces cerevisiae	"Cell-free translation"	Europe	Specific	Specific proteins
Identification, sequence, and expression of the gene encoding a M(r) 35,000 subunit of the vaccinia virus DNA-dependent RNA polymerase	Amegadzie B.Y., Ahn B.-Y., Moss B.	1991	40	https://www.scopus.com/inward/record.uri?eid=2-s2.0-0025911960&partnerID=40&md5=706271e666814e7bec621a52842b2c80	Laboratory of Viral Diseases, Nat. Inst. Allergy/Inf. Dis., National Institutes of Health, Bethesda, MD 20892, United States	Amegadzie, B.Y., Laboratory of Viral Diseases, Nat. Inst. Allergy/Inf. Dis., National Institutes of Health, Bethesda, MD 20892, United States; Ahn, B.-Y., Laboratory of Viral Diseases, Nat. Inst. Allergy/Inf. Dis., National Institutes of Health, Bethesda, MD 20892, United States; Moss, B., Laboratory of Viral Diseases, Nat. Inst. Allergy/Inf. Dis., National Institutes of Health, Bethesda, MD 2089…	The gene rpo35, encoding a subunit of the vaccinia virus DNA-dependent RNA polymerase, was identified, and its RNA and protein products were characterized. An M(r) 35,000 polypeptide, which bound antibody to the purified RNA polymerase, was synthesized in reticulocyte lysates programmed with viral mRNA that hybridized to a 2,300-base pair segment of the viral genome. Determination of the sequence…		dna directed rna polymerase; article; dna sequence; enzyme subunit; gene expression; human; human cell; nonhuman; priority journal; vaccinia virus; Amino Acid Sequence; Base Sequence; DNA, Viral; DNA-Directed RNA Polymerases; Genes, Structural, Viral; Molecular Sequence Data; Molecular Weight; Peptide Fragments; Restriction Mapping; RNA, Messenger; RNA, Viral; Transcription, Genetic; Vaccinia vir…	"Cell-free translation"	United States	Specific	Specific proteins
Cloning of the maize rough dwarf virus genome: Molecular confirmation of the plant-reovirus classification scheme and identification of two large nonoverlapping coding domains within a single genomic segment	Marzachi C., Boccardo G., Nuss D.L.	1991	37	https://www.scopus.com/inward/record.uri?eid=2-s2.0-0026026836&doi=10.1016%2f0042-6822%2891%2990065-J&partnerID=40&md5=b29b6db4eea01f6af24c95b52a2d1794	Department of Molecular Oncology and Virology, Roche Institute of Molecular Biology, Roche Research Center, Nutley, NJ 07110, United States; Istituto di Fitovirologia Applicata, CNR, 10135 Torino, Italy	Marzachi, C., Department of Molecular Oncology and Virology, Roche Institute of Molecular Biology, Roche Research Center, Nutley, NJ 07110, United States; Boccardo, G., Istituto di Fitovirologia Applicata, CNR, 10135 Torino, Italy; Nuss, D.L., Department of Molecular Oncology and Virology, Roche Institute of Molecular Biology, Roche Research Center, Nutley, NJ 07110, United States	The segmented double-stranded RNA genome of maize rough dwarf virus, a plant-infecting reovirus of the genus Fijivirus, was cloned and partially characterized. Nucleotide sequence analysis of full-length cDNA clones corresponding to genomic segments S6, S7, and S8 revealed each segment to contain the conserved terminal oligonucleotide sequences (+) 5′ AAGUUUUUU------UGUC 3′ and adjacent, segment-…		article; molecular cloning; nonhuman; plant virus; priority journal; reovirus; virus genome; virus replication; virus transcription; Amino Acid Sequence; Base Sequence; Cloning, Molecular; Gene Library; Genes, Viral; Molecular Sequence Data; Plant Viruses; Reoviridae; Repetitive Sequences, Nucleic Acid; RNA, Double-Stranded; Transcription, Genetic; Translation, Genetic; Zea mays; Fijivirus; Maize…	"Cell-free translation"	United States	Specific	Specific proteins
Cell‐free synthesis of rat and human catechol O‐methyltransferase: Insertion of the membrane‐bound form into microsomal membranes in vitro	ULMANEN I., LUNDSTRÖM K.	1991	34	https://www.scopus.com/inward/record.uri?eid=2-s2.0-0026316817&doi=10.1111%2fj.1432-1033.1991.tb16464.x&partnerID=40&md5=d7779c390999c1c961f03a9bf10f3314	Orion Corporation, Laboratory of Molecular Genetics, Helsinki, Finland	ULMANEN, I., Orion Corporation, Laboratory of Molecular Genetics, Helsinki, Finland; LUNDSTRÖM, K., Orion Corporation, Laboratory of Molecular Genetics, Helsinki, Finland	The protein‐coding capacities of rat and human catechol O‐methyltransferase (COMT) DNA clones were analysed by in vitro transcription and translation using bacteriophage RNA polymerase and rabbit reticulocyte lysate. Two types of clones corresponding to the structures of human placental cDNA clones were used. The shorter clones, containing the 663‐residue open reading frame for the soluble COMT (…		catechol methyltransferase; complementary dna; membrane protein; signal peptide; animal cell; animal tissue; article; enzyme synthesis; genetic transcription; human; microsome; nonhuman; priority journal; rabbit; rat; rna translation; Amino Acid Sequence; Animal; Base Sequence; Catechol O-Methyltransferase; Cell-Free System; Comparative Study; DNA; Dogs; Human; Intracellular Membranes; Microsomes…	"Cell-free synthesis"	Europe	Membrane	Specific proteins
In vitro membrane binding of the translation products of the carlavirus 7-kDa protein genes	Morozov S.Yu., Miroshnichenko N.A., Solovyev A.G., Zelenina D.A., Fedorkin O.N., Lukasheva L.I., Grachev S.A., Chernov B.K.	1991	28	https://www.scopus.com/inward/record.uri?eid=2-s2.0-0025860783&doi=10.1016%2f0042-6822%2891%2991011-5&partnerID=40&md5=dd027afb5d36271ceb222001717e2bce	Department of Virology, Moscow State University, Moscow, 119899, Russian Federation; Institute of Microbiology, Academy of Sciences, the USSR, Moscow, 117811, Russian Federation; V.A. Engelhardt Institute of Molecular Biology, Academy of Sciences, the USSR, Moscow, 117984, Russian Federation	Morozov, S.Yu., V.A. Engelhardt Institute of Molecular Biology, Academy of Sciences, the USSR, Moscow, 117984, Russian Federation; Miroshnichenko, N.A., Department of Virology, Moscow State University, Moscow, 119899, Russian Federation; Solovyev, A.G., V.A. Engelhardt Institute of Molecular Biology, Academy of Sciences, the USSR, Moscow, 117984, Russian Federation; Zelenina, D.A., Department of …	Two double-stranded DNA copies of the genes potentially coding for the 7-kDa proteins of potato virus M (PVM) and potato virus S(PVS) were synthesized and cloned into T7 transcription vectors. Cell-free translation of the corresponding monocistronic transcripts yielded in both cases a single protein of approximately 7-8 kDa that contains a highly hydrophobic N-terminal segment. To analyze their m…		gene product; article; cell membrane; in vitro study; nonhuman; priority journal; rna translation; virus cell interaction; Amino Acid Sequence; Cloning, Molecular; Membrane Proteins; Molecular Sequence Data; Plant Viruses; Potatoes; Protein Conformation; RNA Viruses; Sequence Alignment; Transcription, Genetic; Translation, Genetic; Viral Proteins; Carlavirus; Potato virus M; Potato virus S; Solan…	"Cell-free translation"	Other	Specific	Specific proteins
Gene Expression and cDNA Cloning Identified a Major Basic Protein Constituent of Bovine Seminal Plasma as Bovine Monocyte-Chemoattractant Protein-1 (MCP-1)	Wempe F., Henschen A., Scheit K.H.	1991	27	https://www.scopus.com/inward/record.uri?eid=2-s2.0-0026043207&doi=10.1089%2fdna.1991.10.671&partnerID=40&md5=5028f8f770197a6f4da7289a45cd86a9	Max-Planck-Institut für Biophysikalische Chemie, Abt. Molekulare Biologie, 3400 Göttingen, Germany; Institute of Molecular Biology and Biochemistry, University of California, Irvine, CA 92717, United States	Wempe, F., Max-Planck-Institut für Biophysikalische Chemie, Abt. Molekulare Biologie, 3400 Göttingen, Germany; Henschen, A., Institute of Molecular Biology and Biochemistry, University of California, Irvine, CA 92717, United States; Scheit, K.H., Max-Planck-Institut für Biophysikalische Chemie, Abt. Molekulare Biologie, 3400 Göttingen, Germany	P6 is one of the major basic proteins of bovine seminal plasma. Using cell-free translation of poly(A)+RNA from bovine seminal vesicle tissue and monospecific anti-P6-IgGs, we show that P6 is a secretory product of the seminal vesicles. Immunohistochemical experiments supported this finding. Immunoscreening of a λgt11 cDNA library derived from seminal vesicle poly(A)+RNA furnished a number of pos…		basic protein; complementary dna; messenger rna; amino acid sequence; animal tissue; article; cattle; dna library; dna sequence; gene expression; immunoblotting; immunohistochemistry; molecular cloning; monocyte; nonhuman; northern blotting; precursor; priority journal; protein analysis; protein isolation; rna translation; seminal plasma; southern blotting; Amino Acid Sequence; Animal; Antigens, …	"Cell-free translation"	Europe	Specific	Specific proteins
Assembly of adenovirus type 2 fiber synthesized in cell-free translation system	Novelli A., Boulanger P.A.	1991	25	https://www.scopus.com/inward/record.uri?eid=2-s2.0-0025862032&partnerID=40&md5=db4d7f3993e43848ffddd545ef3e75b2	Laboratoire de Virologie, Pathogenese Moleculaires, Faculte de Medecine, Boulevard Henri IV, 34060 Montpellier, France	Novelli, A., Laboratoire de Virologie, Pathogenese Moleculaires, Faculte de Medecine, Boulevard Henri IV, 34060 Montpellier, France; Boulanger, P.A., Laboratoire de Virologie, Pathogenese Moleculaires, Faculte de Medecine, Boulevard Henri IV, 34060 Montpellier, France	Physicochemical and functional analyses of the translation products of fiber mRNA in rabbit reticulocyte lysate suggested that fiber polypeptide chains (monomers) were capable of self-assembling in vitro, forming trimeric fibers (trimers) without direct intervention of any other adenovirus-coded protein or cell nuclear matrix component. Kinetic studies showed that trimer formation occurred at a r…		polypeptide; adenovirus 2; article; fiber; nonhuman; priority journal; protein processing; rna translation; Adenoviruses, Human; Capsid; Cell-Free System; Electrophoresis, Polyacrylamide Gel; In Vitro; Macromolecular Systems; Morphogenesis; Support, Non-U.S. Gov't; Translation, Genetic; Trypsin; Ultracentrifugation; Viral Proteins; Virus Replication; Adenoviridae; Human adenovirus type 2; Oryctol…	"Cell-free translation"	Europe	Specific	Specific proteins
A potent and specific immunotoxin for tumor cells expressing disialoganglioside GD2	Mujoo K., Reisfeld R.A., Cheung L., Rosenblum M.G.	1991	24	https://www.scopus.com/inward/record.uri?eid=2-s2.0-0025720108&doi=10.1007%2fBF01742313&partnerID=40&md5=ff1bfb0cf74dad4f8e9ec54ff3c13b48	Immunopharmacology Section, Department of Clinical Immunology and Biological Therapy, M. D. Anderson Cancer Center, 1515 Holcombe, Houston, 77 030, Texas, United States; Scripps Clinic and Research Foundation, La Jolla, 92 037, CA, United States	Mujoo, K., Immunopharmacology Section, Department of Clinical Immunology and Biological Therapy, M. D. Anderson Cancer Center, 1515 Holcombe, Houston, 77 030, Texas, United States; Reisfeld, R.A., Scripps Clinic and Research Foundation, La Jolla, 92 037, CA, United States; Cheung, L., Immunopharmacology Section, Department of Clinical Immunology and Biological Therapy, M. D. Anderson Cancer Cente…	Monoclonal antibody 14G2a (anti-GD2) reacts with cell lines and tumor tissues of neuroectodermal origin that express disialoganglioside GD2. mAb 14G2a was coupled to the ribosome-inactivating plant toxin gelonin with the heterobifunctional cross-linking reagent N-succinimidyl-3(2-pyridyldithio)propionate. The activity of the immunotoxin was assessed by a cell-free translation assay that confirmed…	Cytotoxicity; Immunotoxins; Monoclonal antibodies; Toxins	alpha interferon; carmustine; chloroquine; cisplatin; disialoganglioside gd2; immunotoxin; monensin; tumor necrosis factor alpha; unclassified drug; antibody labeling; article; cancer immunotherapy; controlled study; cytotoxicity; drug potentiation; human; human cell; melanoma cell; neuroectoderm tumor; priority journal; Antibodies, Monoclonal; Antibody Specificity; Antibody-Dependent Cell Cytoto…	"Cell-free translation"	United States	Specific	Specific proteins
Human papillomavirus type 18 E6*, E6, and E7 protein synthesis in cell-free translation systems and comparison of E6 and E7 in vitro translation products to proteins immunoprecipitated from human epithelial cells	Roggenbuck B., Larsen P.M., Fey S.J., Bartsch D., Gissmann L., Schwarz E.	1991	21	https://www.scopus.com/inward/record.uri?eid=2-s2.0-0026018238&doi=10.1128%2fjvi.65.9.5068-5072.1991&partnerID=40&md5=245b753dab98ab57125aee6b7802aa61	Angewandte Tumorvirologie, Deutsches Krebsforschungszen, Im Neuenheimer Feld 506, D-6900 Heidelberg, Germany	Roggenbuck, B., Angewandte Tumorvirologie, Deutsches Krebsforschungszen, Im Neuenheimer Feld 506, D-6900 Heidelberg, Germany; Larsen, P.M., Angewandte Tumorvirologie, Deutsches Krebsforschungszen, Im Neuenheimer Feld 506, D-6900 Heidelberg, Germany; Fey, S.J., Angewandte Tumorvirologie, Deutsches Krebsforschungszen, Im Neuenheimer Feld 506, D-6900 Heidelberg, Germany; Bartsch, D., Angewandte Tumo…	Expression of the E6 and E7 transforming genes of human papillomavirus type 18 (HPV18) occurs via structurally bicistronic mRNAs in which the downstream open reading frame (ORF) E7 is preceded either by the full-length ORF E6 or by a spliced ORF, E6*. We have used in vitro transcription and translation of HPV18 cDNAs in order to analyze the synthesis of E6*, E6, and E7 proteins and to compare the…		virus protein; epithelium cell; human; human cell; immunoprecipitation; nonhuman; note; priority journal; protein analysis; protein synthesis; Wart virus	"Cell-free translation"	Europe	Specific	Specific proteins
Primary translation products of pulmonary surfactant protein D	Crouch E., Rust K., Persson A., Mariencheck W., Moxley M., Longmore W.	1991	21	https://www.scopus.com/inward/record.uri?eid=2-s2.0-0025796895&doi=10.1152%2fajplung.1991.260.4.l247&partnerID=40&md5=b6f1334c1ddd7fb9884681b7ae215d50	Dept. of Pathology, Jewish Hospital, 216 S. Kingshighway, St. Louis, MO 63110, United States	Crouch, E., Dept. of Pathology, Jewish Hospital, 216 S. Kingshighway, St. Louis, MO 63110, United States; Rust, K., Dept. of Pathology, Jewish Hospital, 216 S. Kingshighway, St. Louis, MO 63110, United States; Persson, A., Dept. of Pathology, Jewish Hospital, 216 S. Kingshighway, St. Louis, MO 63110, United States; Mariencheck, W., Dept. of Pathology, Jewish Hospital, 216 S. Kingshighway, St. Lou…	Surfactant protein D (SP-D) is a collagenous, surfactant-associated, carbohydrate-binding protein that is synthesized by alveolar type II epithelial cells. To further characterize SP-D, we isolated RNA from adult rat lungs and rat type II cells and translated mRNAs in vitro. [35S]methionine-labeled translation products were precipitated with antibodies to rat SP-D, resolved by sodium dodecyl sulf…	Cell-free translation; Lung; Surfactant; Type II cells	lung surfactant; animal tissue; article; controlled study; gene expression; lung; male; molecular biology; nonhuman; priority journal; protein synthesis; rat	"Cell-free translation"	United States	Specific	Specific proteins
Structure and function of the genome of satellite tobacco mosaic virus	Dodds J.A.	1991	21	https://www.scopus.com/inward/record.uri?eid=2-s2.0-0001111303&doi=10.1080%2f07060669109500954&partnerID=40&md5=cdf7a2f45d883c76a56c711eecfc7881	Department nf Plant Pathology, University of California, Riverside, CA, 92521, United States	Dodds, J.A., Department nf Plant Pathology, University of California, Riverside, CA, 92521, United States	Satellite tobacco mosaic virus (STMV) is a small (lb.5 nm) icosahedral virus particle. The T = 1 capsid is made from 60 copies of a single protein. Mr = 17 500, and the genome is an unsegmented ssRNA. Mr = 0.3 × 106. STMV must be in a mixed infection with any one of several, but not all. specific tobamoviruses in order to replicate. The host range of STMV matches that of the helper virus with whi…			"Cell-free translation"	United States	Specific	Specific proteins
Translational efficiency and competitive ability of mRNAs with 5′-untranslated αβ-leader of potato virus X RNA	Smirnyagina E.V., Morozov S.Y., Rodionova N.P., Miroshnichenko N.A., Solovyev A.G., Fedorkin O.N., Atabekov J.G.	1991	18	https://www.scopus.com/inward/record.uri?eid=2-s2.0-0025880365&doi=10.1016%2f0300-9084%2891%2990027-X&partnerID=40&md5=94f345622bfa7b80f5e7697fd42cf7e4	Department of Virology, Moscow State University, Moscow, 119899, Russian Federation; Institute of Microbiology, Academy of Science, the USSR, Moscow, 117811, Russian Federation	Smirnyagina, E.V., Department of Virology, Moscow State University, Moscow, 119899, Russian Federation; Morozov, S.Y., Department of Virology, Moscow State University, Moscow, 119899, Russian Federation; Rodionova, N.P., Department of Virology, Moscow State University, Moscow, 119899, Russian Federation; Miroshnichenko, N.A., Institute of Microbiology, Academy of Science, the USSR, Moscow, 117811…	The 5′-untranslated leader sequence of potato virus X (PVX) RNA (63 nucleotides apart from cap-structure) consists of two sub-sequences referred to as α-sequence (41 nucleotides with no G) and β-sequence (42 nucleotides upstream from the first AUG). Computer-based folding predictions suggest that the 5′-proximal region of αβ-leader is unstructured. The second structural feature of αβ-leader is th…	plant virus; recombinant DNA; translational competition; translational enhancement	recombinant dna; virus rna; article; nonhuman; plant virus; priority journal; rna translation; Base Sequence; DNA; Enhancer Elements (Genetics); Molecular Sequence Data; Nucleic Acid Conformation; Plant Viruses; Plasmids; RNA, Messenger; RNA, Viral; Tobacco Mosaic Virus; Translation, Genetic; Potato virus X; Solanum tuberosum	"Cell-free translation"	Other	Specific	Specific proteins
N‐(Phosphonomethyl)glycine (glyphosate) tolerance in Euglena gracilis acquired by either overproduced or resistant 5‐enolpyruvylshikimate‐3‐phosphate synthase	REINBOTHE S., NELLES A., PARTHIER B.	1991	18	https://www.scopus.com/inward/record.uri?eid=2-s2.0-0025882305&doi=10.1111%2fj.1432-1033.1991.tb16024.x&partnerID=40&md5=60050ca0472f7dfb93b7ecf5bce21689	Institute of Plant Biochemistry, Halle, Germany	REINBOTHE, S., Institute of Plant Biochemistry, Halle, Germany; NELLES, A., Institute of Plant Biochemistry, Halle, Germany; PARTHIER, B., Institute of Plant Biochemistry, Halle, Germany	Photoautotrophic cells of Euglena gracilis can be adapted to N‐(phosphonomethyl)glycine (glyphosate) by cultivation in media with progressively higher concentrations of the herbicide. Two different mechanisms of tolerance to the herbicide were observed. One is characterized by the overproduction and 40‐fold accumulation of the target enzyme, 5‐enolpyruvylshikimate‐3‐phosphate synthase, in cells a…		3 phosphoshikimate 1 carboxyvinyltransferase; glyphosate; article; drug tolerance; euglena gracilis; nonhuman; priority journal; Acclimatization; Animal; Drug Resistance; Electrophoresis, Gel, Two-Dimensional; Electrophoresis, Polyacrylamide Gel; Euglena gracilis; Glycine; Herbicides; Kinetics; Molecular Weight; Peptides; RNA; Transferases; Translation, Genetic; Euglena; Euglena gracilis; Triticu…	"Cell-free translation"	Europe	Specific	Specific proteins
Cell-free translation and characterization of corneal keratan sulfate proteoglycan core proteins	Jost C.J., Funderburgh J.L., Mann M., Hassell J.R., Conrad G.W.	1991	15	https://www.scopus.com/inward/record.uri?eid=2-s2.0-0025879758&partnerID=40&md5=d5ecb4d0d47e362af4ff5b2e4309bc04	Div. of Biology, Kansas State University, Ackert Hall, Manhattan, KS 66506, United States	Jost, C.J., Div. of Biology, Kansas State University, Ackert Hall, Manhattan, KS 66506, United States; Funderburgh, J.L., Div. of Biology, Kansas State University, Ackert Hall, Manhattan, KS 66506, United States; Mann, M., Div. of Biology, Kansas State University, Ackert Hall, Manhattan, KS 66506, United States; Hassell, J.R., Div. of Biology, Kansas State University, Ackert Hall, Manhattan, KS 6…	Bovine corneal keratan sulfate proteoglycan (KSPG) contains two core proteins, 37 and 25 kDa, if fully deglycosylated, but 47 and 35 kDa, respectively, after endo-β-galactosidase (Funderburgh, J. L., and Conrad, G. W. (1990) J. Biol. Chem. 265, 8297-8303). Chicken corneal KSPG released a single core protein of 47 kDa after endo-β-galactosidase, and of 35 and 36 kDa, if deglycosylated with N-glyca…		keratan sulfate; proteoglycan; animal tissue; article; cattle; cornea; nonhuman; priority journal; rna translation; Amino Acid Sequence; Animal; Cattle; Cell-Free System; Chickens; Cornea; Electrophoresis, Polyacrylamide Gel; Glycosylation; Keratan Sulfate; Molecular Sequence Data; Molecular Weight; Peptides; Proteochondroitin Sulfates; RNA; Support, Non-U.S. Gov't; Support, U.S. Gov't, P.H.S.; T…	"Cell-free translation"	United States	Specific	Specific proteins
'In situ' translation: Use of the cytoskeletal framework to direct cell-free protein synthesis	Biegel D., Pachter J.S.	1991	13	https://www.scopus.com/inward/record.uri?eid=2-s2.0-0025857339&doi=10.1007%2fBF02630897&partnerID=40&md5=d0d693683e782f22a71cd2437f97544a	Department of Physiology, University of Connecticut Health Center, Farmington, CT 06030, United States	Biegel, D., Department of Physiology, University of Connecticut Health Center, Farmington, CT 06030, United States; Pachter, J.S., Department of Physiology, University of Connecticut Health Center, Farmington, CT 06030, United States	We have developed a novel, 'in situ' translation system derived from cultured cells that are subject to mild detergent extraction. By using a low concentration of nonionic detergent to gently permeabilize cells while they remain adherent to a substrate, cytoskeletal frameworks are obtained that are devoid of membraneous barriers yet retain much the same topological arrangement of mRNA, ribosomes …		messenger RNA; animal cell; article; cytoskeleton; mouse; nonhuman; priority journal; protein synthesis; ribosome; RNA translation; Animalia	"Cell-free protein synthesis"	United States	Non-model organisms	Improved CFPS
Cell-free translation of carnation latent virus RNA and analysis of virus-specific dsRNA	Meehan B.M., Mills P.R.	1991	10	https://www.scopus.com/inward/record.uri?eid=2-s2.0-0025863064&doi=10.1007%2fBF00571931&partnerID=40&md5=115585dba2624b13d884c07793613db1	Department of Mycology and Plant Pathology, The Queen's University of Belfast, Belfast, BT9 5PX, United Kingdom; Plant Pathology Research Division, Department of Agriculture for Northern Ireland, Newforge Lane, Belfast, United Kingdom	Meehan, B.M., Department of Mycology and Plant Pathology, The Queen's University of Belfast, Belfast, BT9 5PX, United Kingdom, Plant Pathology Research Division, Department of Agriculture for Northern Ireland, Newforge Lane, Belfast, United Kingdom; Mills, P.R., Department of Mycology and Plant Pathology, The Queen's University of Belfast, Belfast, BT9 5PX, United Kingdom, Plant Pathology Researc…	Carnation latent virus was shown to direct the synthesis of virus-specific polypeptides in both reticulocyte lysate and wheat germ in vitro translation systems. The L-(4,5-3H)-leucine-labeled products ranged in molecular mass from Mr 190 to 33 kD. The 33 kD product, synthesized after only 15 min incubation, was the only major polypeptide that immunoprecipitated with antiserum to CarLV. Coatprotei…	carlavirus; carnation latent virus; dsRNA; translation	virus rna; article; nonhuman; plant virus; rna analysis; rna translation; Cell-Free System; Plant Viruses; Reticulocytes; RNA, Double-Stranded; RNA, Viral; Support, Non-U.S. Gov't; Translation, Genetic; Triticum; Virus Replication; Carnation latent virus; Dianthus caryophyllus	"Cell-free translation"	Europe	Specific	Specific proteins
An in vitro coupled transcription-translation system from Staphylococcus aureus	Mahmood R., Compagnone-Post P., Khan S.A.	1991	9	https://www.scopus.com/inward/record.uri?eid=2-s2.0-0026076259&doi=10.1016%2f0378-1119%2891%2990562-P&partnerID=40&md5=b29baf867863917fc3788a455d807bc6	Department of Molecular Genetics and Biochemistry, University of Pittsburgh School of Medicine, Pittsburgh, PA 15261, United States	Mahmood, R., Department of Molecular Genetics and Biochemistry, University of Pittsburgh School of Medicine, Pittsburgh, PA 15261, United States; Compagnone-Post, P., Department of Molecular Genetics and Biochemistry, University of Pittsburgh School of Medicine, Pittsburgh, PA 15261, United States; Khan, S.A., Department of Molecular Genetics and Biochemistry, University of Pittsburgh School of M…	We have developed a Staphylococcus aureus cell-free system that is capable of directing DNA-dependent synthesis of proteins. The staphylococcal plasmids pE194 and pSK.265 were used to characterize this system. The in vitro system was found to direct the synthesis of the appropriate proteins predicted from the nucleotide sequence of the plasmids. As is the case in vivo, low levels of the inducer, …	Cell-free translation; erythromycin induction; plasmids; ribosomal RNA methyltransferase	rna methyltransferase; article; genetic transcription; nonhuman; plasmid; priority journal; rna translation; staphylococcus aureus; Calcium; Cations, Divalent; Cell-Free System; DNA, Bacterial; Electrophoresis, Polyacrylamide Gel; Gene Expression Regulation, Bacterial; Genes, Bacterial; Magnesium; Plasmids; Staphylococcus aureus; Support, U.S. Gov't, P.H.S.; Transcription, Genetic; Translation, G…	"Cell-free translation"	United States	Non-model organisms	Improved CFPS
Co-expression of full-length and truncated Ig μ-chains in human B lymphocytes results from alternative splicing of a single primary RNA transcript	Caldwell J., McElhone P., Brokaw J., Anker R., Pollok B.A.	1991	9	https://www.scopus.com/inward/record.uri?eid=2-s2.0-0025955355&partnerID=40&md5=47746089f23655b16d33073ee270c3a8	Microbiology/Immunology Dept., Wake Forest University, Medical Center, Winston-Salem, NC 27103, United States	Caldwell, J., Microbiology/Immunology Dept., Wake Forest University, Medical Center, Winston-Salem, NC 27103, United States; McElhone, P., Microbiology/Immunology Dept., Wake Forest University, Medical Center, Winston-Salem, NC 27103, United States; Brokaw, J., Microbiology/Immunology Dept., Wake Forest University, Medical Center, Winston-Salem, NC 27103, United States; Anker, R., Microbiology/Im…	A survey of Ig synthesis among μ-heavy chain-producing human B cell lines indicated that roughly one-third co-express full length (μ+) and a particular type of truncated μ-chain (designated μ'). The relative molecular size of the intracellular form of this truncated μ-chain and its normal pattern of N-glycosylation suggested that μ'-chains were missing a single Ig domain at the protein level. Cel…		immunoglobulin heavy chain; article; b lymphocyte; controlled study; gene expression; human; human cell; molecular biology; priority journal; B-Lymphocytes; Base Sequence; Cell Line; DNA; Gene Rearrangement; Human; Immunoglobulins, mu-Chain; Molecular Sequence Data; Molecular Weight; Polymerase Chain Reaction; RNA Splicing; Support, Non-U.S. Gov't; Support, U.S. Gov't, P.H.S.; Transcription, Gene…	"Cell-free translation"	United States	Specific	Specific proteins
Cell-free synthesis of rat glucocorticoid receptor in rabbit reticulocyte lysate. In vitro synthesis of receptor in M(r) 90,000 heat shock protein-depleted lysate	Daniel V., Maksymowych A.B., Alnemri E.S., Litwack G.	1991	8	https://www.scopus.com/inward/record.uri?eid=2-s2.0-0026077942&partnerID=40&md5=d0338badac885762086965b5f987921a	Fels Institute for Cancer, Research and Mol. Biology, Temple Univ. School of Med., Philadelphia, PA 19140, United States	Daniel, V., Fels Institute for Cancer, Research and Mol. Biology, Temple Univ. School of Med., Philadelphia, PA 19140, United States; Maksymowych, A.B., Fels Institute for Cancer, Research and Mol. Biology, Temple Univ. School of Med., Philadelphia, PA 19140, United States; Alnemri, E.S., Fels Institute for Cancer, Research and Mol. Biology, Temple Univ. School of Med., Philadelphia, PA 19140, Un…	The glucocorticoid receptor is present in the cytosol of cell extracts as a large nonactivated (i.e. non-DNA-binding) ~9 S (M(r) 300,000) complex. Experimental evidence indicates that the purified nonactivated glucocorticoid receptor contains a single steroid-binding protein and two ~90-kDa nonsteroid-binding subunits identified as heat shock protein (hsp) 90. Translation of the glucocorticoid re…		glucocorticoid receptor; heat shock protein; animal tissue; article; nonhuman; priority journal; protein synthesis; rabbit; reticulocyte; Animal; Cell-Free System; Chromatography, DEAE-Cellulose; Electrophoresis, Polyacrylamide Gel; Heat-Shock Proteins; Hydrolysis; In Vitro; Rabbits; Rats; Receptors, Glucocorticoid; Reticulocytes; RNA, Messenger; Support, U.S. Gov't, P.H.S.; Translation, Genetic;…	"Cell-free synthesis"	United States	Specific	Specific proteins
Efficient translation of synthetic and natural mRNAs in an mRNA-dependent cell-free system from the dimorphic fungus Candida albicans	Colthurst D.R., Chalk P., Hayes M., Tuite M.F.	1991	8	https://www.scopus.com/inward/record.uri?eid=2-s2.0-0025802668&doi=10.1099%2f00221287-137-4-851&partnerID=40&md5=7daf45cadfe61f1cd7170fb6c576953a	Biological Laboratory, University of Kent, Canterbury CT2 7NJ, United Kingdom	Colthurst, D.R., Biological Laboratory, University of Kent, Canterbury CT2 7NJ, United Kingdom; Chalk, P., Biological Laboratory, University of Kent, Canterbury CT2 7NJ, United Kingdom; Hayes, M., Biological Laboratory, University of Kent, Canterbury CT2 7NJ, United Kingdom; Tuite, M.F., Biological Laboratory, University of Kent, Canterbury CT2 7NJ, United Kingdom	An mRNA-dependent cell-free translation system has been developed from the human pathogenic fungus Candida albicans using either S30 or S100 lysates prepared from glass-bead-disrupted whole cells. Translation of the synthetic template poly(U) in this system is highly efficient at temperatures up to 37°C and is ATP-dependent. Studies using a range of elongation-specific inhibitors suggest that the…		messenger RNA; article; Candida albicans; gene expression; nonhuman; priority journal; Candida albicans; Fungi; Saccharomyces cerevisiae	"Cell-free translation"	Europe	Non-model organisms	Improved CFPS
Proteins encoded in the 81.2- to 85.0-map-unit fragment of Autographa californica nuclear polyhedrosis virus DNA can be translated in vitro and in Spodoptera frugiperda cells	Happ B., Li J., Doerfler W.	1991	8	https://www.scopus.com/inward/record.uri?eid=2-s2.0-0026007347&doi=10.1128%2fjvi.65.1.89-97.1991&partnerID=40&md5=07468c3649cb9791315409d0752bfffd	Institute of Genetics, University of Cologne, Weyertal 121, D-5000 Cologne 41, Germany	Happ, B., Institute of Genetics, University of Cologne, Weyertal 121, D-5000 Cologne 41, Germany; Li, J., Institute of Genetics, University of Cologne, Weyertal 121, D-5000 Cologne 41, Germany; Doerfler, W., Institute of Genetics, University of Cologne, Weyertal 121, D-5000 Cologne 41, Germany	We have previously demonstrated that five open reading frames exist in the nucleotide sequence of the 81.2- to 85.0-map-unit (m.u.) segment of plaque isolate E of Autographa californica nuclear polyhedrosis virus (AcNPV) DNA. The corresponding polypeptides are 9.8, 12.1, 36.6, 25.0, and 48.2 kDa in size (C. Oellig, B. Happ, T. Muller, and W. Doerfler, J. Virol. 63:1494, 1989), and we have investi…		virus protein; article; Baculovirus; gene expression; nonhuman; open reading frame; Polyhedrosis virus; priority journal; RNA translation	"Cell-free translation"	Europe	Specific	Specific proteins
Cell-free translation of American hop latent virus RNA	Foster G.D., Mills P.R.	1991	7	https://www.scopus.com/inward/record.uri?eid=2-s2.0-0026014706&doi=10.1007%2fBF00271531&partnerID=40&md5=48b638e082a6eabc496dc6c240a53879	Botany Department, University of Leicester, Leicester, LE1 7RH, United Kingdom; Department of Mycology and Plant Pathology, The Queen's University of Belfast, Belfast, United Kingdom; Plant Pathology Research Division, Department of Agriculture for Northern Ireland, Belfast, United Kingdom	Foster, G.D., Botany Department, University of Leicester, Leicester, LE1 7RH, United Kingdom; Mills, P.R., Department of Mycology and Plant Pathology, The Queen's University of Belfast, Belfast, United Kingdom, Plant Pathology Research Division, Department of Agriculture for Northern Ireland, Belfast, United Kingdom	The RNA of American hop latent virus (AHLV) has a molecular size of 7.7 kb measured in agarose gels. Translation products of AHLV RNA in rabbit reticulocyte and wheat-germ cell-free systems ranged in size up to 200 kD. Time-course experiments indicated that a 36 kD peptide, immunoprecipitated by antivirion sera, was synthesized early followed by the sequential appearance of peptides of increasing…	AHLV; carlavirus; in vitro translation	article; nonhuman; plant virus; rna translation; virus transcription; Animal; Cell-Free System; Dithiothreitol; Electrophoresis, Agar Gel; Guanosine; Kinetics; Plant Viruses; Precipitin Tests; Rabbits; Reticulocytes; RNA, Viral; Spermidine; Spermine; Translation, Genetic; Triticum; Hop latent virus; Humulus	"Cell-free translation"	Europe	Specific	Specific proteins
Cell-free expression of the coxsackievirus 3C protease using the translational initiation signal of an insect virus RNA and its characterization	Dasmahapatra B., Rozhon E.J., Hart A.M., Cox S., Tracy S., Schwartz J.	1991	7	https://www.scopus.com/inward/record.uri?eid=2-s2.0-0025733505&doi=10.1016%2f0168-1702%2891%2990078-A&partnerID=40&md5=4b00211748274d082de1a03a43d23f50	Department of Antiviral Chemotherapy, Research Division, Schering Corporation, Bloomfield, NJ 07003, United States; Department of Pathology and Microbiology, University of Nebraska Medical Center, Omaha, NE 68105, United States	Dasmahapatra, B., Department of Antiviral Chemotherapy, Research Division, Schering Corporation, Bloomfield, NJ 07003, United States; Rozhon, E.J., Department of Antiviral Chemotherapy, Research Division, Schering Corporation, Bloomfield, NJ 07003, United States; Hart, A.M., Department of Antiviral Chemotherapy, Research Division, Schering Corporation, Bloomfield, NJ 07003, United States; Cox, S.…	We have expressed the 3C protease of coxsackievirus B3 (CVB3) in a cell-free system. This expression system employs the translational initiation signal of an insect virus RNA, black beetle virus (BBV) RNA 1, to direct CVB3-specific protein synthesis. Using this expression system, we demonstrate that a biologically active 3C protease is synthesized which possesses both cis and trans processing cap…	3C protease; Cell free translation; Coxsackievirus B3; PI processing	proteinase; virus enzyme; article; coxsackie virus; insect virus; nonhuman; priority journal; protein processing; rna translation; Base Sequence; Blotting, Northern; Capsid; Cells, Cultured; Chromosome Mapping; Cysteine Endopeptidases; Enterovirus; Gene Expression; Hela Cells; Human; In Vitro; Molecular Sequence Data; Plasmids; Precipitin Tests; RNA, Viral; Transcription, Genetic; Translation, Ge…	"Cell-free translation"	United States	Specific	Specific proteins
Structure-function study of the p55 subunit of murine IL-2 receptor by epitope mapping	Lorenzo F., Jaulin C., Vita N., Froussard P., Ferrara P., Jankovic D.L., Theze J.	1991	6	https://www.scopus.com/inward/record.uri?eid=2-s2.0-0026056140&partnerID=40&md5=c66e49d47605000fdc738e791fce5a82	Unite d'Immunogenetique Cell., Institut Pasteur, 75724 Paris Cedex 15, France	Lorenzo, F., Unite d'Immunogenetique Cell., Institut Pasteur, 75724 Paris Cedex 15, France; Jaulin, C., Unite d'Immunogenetique Cell., Institut Pasteur, 75724 Paris Cedex 15, France; Vita, N., Unite d'Immunogenetique Cell., Institut Pasteur, 75724 Paris Cedex 15, France; Froussard, P., Unite d'Immunogenetique Cell., Institut Pasteur, 75724 Paris Cedex 15, France; Ferrara, P., Unite d'Immunogeneti…	Using a cell-free translation system we have expressed the M(r) 55,000 subunit of the murine IL-2R (p55 IL-2R), which binds IL-2 with low affinity (K(d) = 10 nM). Mutants and truncated forms of p55 IL-2R have been used to map the epitopes recognized by three anti-p55 IL-2R mAb: 135D5, 7D4, and 2E4. The mAb 135D5 inhibits IL-2 binding to p55 IL-2R and recognizes an epitope located between amino ac…		interleukin 2; interleukin 2 receptor; monoclonal antibody; peptide; article; controlled study; mouse; nonhuman; priority journal; Amino Acid Sequence; Animal; Antibodies, Monoclonal; Base Sequence; Blotting, Western; DNA Mutational Analysis; Epitopes; Mice; Molecular Sequence Data; Oligonucleotides; Peptides; Precipitin Tests; Receptors, Interleukin-2; Recombinant Proteins; Structure-Activity Re…	"Cell-free translation"	Europe	Specific	Specific proteins
In vitro translation of Plasmodium falciparum aldolase is not initiated at an unusual site	Knapp B., Gunther K., Lingelbach K.	1991	5	https://www.scopus.com/inward/record.uri?eid=2-s2.0-0025766488&doi=10.1002%2fj.1460-2075.1991.tb07862.x&partnerID=40&md5=7705461503facca8a91c38c66eca4a72	Fraunhofer Inst. of Toxicology, Grindelallee 117, 2000 Hamburg 13, Germany	Knapp, B., Fraunhofer Inst. of Toxicology, Grindelallee 117, 2000 Hamburg 13, Germany; Gunther, K., Fraunhofer Inst. of Toxicology, Grindelallee 117, 2000 Hamburg 13, Germany; Lingelbach, K., Fraunhofer Inst. of Toxicology, Grindelallee 117, 2000 Hamburg 13, Germany	It has been proposed recently that translation of fructose-1,6-diphosphate aldolase of the malaria parasite Plasmodium falciparum is initiated at a UAG codon, both in the parasite and in a rabbit reticulocyte cell-free translation system. We have introduced mutations around that UAG codon and find that cell-free expression of a construct encoding an AUG in this position results in a slightly larg…	Aldolase; Plasmodium falciparum; Translation initiation	fructose bisphosphate aldolase; article; nonhuman; Plasmodium falciparum; priority journal; rabbit; reticulocyte; translation initiation; Oryctolagus cuniculus; Plasmodium falciparum	"Cell-free translation"	Europe	Non-model organisms	Improved CFPS
Anti-Sm sera are misdetected by counterimmunoelectrophoresis. A critical analysis of CIE and Western blotting on the detection of human antinuclear antibodies	Navarro E., Palau J.	1991	5	https://www.scopus.com/inward/record.uri?eid=2-s2.0-0025810489&doi=10.1016%2f0896-8411%2891%2990019-9&partnerID=40&md5=829825975977c7c349b849deeb31dc87	Centre d'Investigació i Desenvolupament de Barcelona (CSIC), C/ Jordi Girona Salgado 18-26, E-08034 Barcelona, Spain	Navarro, E., Centre d'Investigació i Desenvolupament de Barcelona (CSIC), C/ Jordi Girona Salgado 18-26, E-08034 Barcelona, Spain; Palau, J., Centre d'Investigació i Desenvolupament de Barcelona (CSIC), C/ Jordi Girona Salgado 18-26, E-08034 Barcelona, Spain	The ability of CIE and Western blotting to detect antibodies against the Sm, RNP and SS/B antigens was tested in 84 sera from SLE patients. CIE and Western blotting gave identical results for anti-RNP and anti-SS/B; positivity was detected in the same sera regardless of the technique used and no new positive sera were found by Western blotting among those classified by CIE as not showing immunolo…		antinuclear antibody; adult; article; autoimmunity; clinical article; controlled study; counter immunoelectrophoresis; female; human; immunoblotting; male; mixed connective tissue disease; systemic lupus erythematosus; Antibodies, Antinuclear; Autoantigens; Autoimmune Diseases; Blotting, Western; Comparative Study; Counterimmunoelectrophoresis; False Negative Reactions; Human; Lupus Erythematosus…	"Cell-free translation"	Europe	Detection	Applications
Protein phosphorylation in a cell-free translation system from Vicia sativa	Arias F.J., Rojo M.A., Ferreras J.M., Iglesias R., Muñoz R., Girbést T.	1991	4	https://www.scopus.com/inward/record.uri?eid=2-s2.0-0005658528&doi=10.1016%2f0031-9422%2891%2983173-I&partnerID=40&md5=4d3d80cd5c750cc9383571d520ce7527	Departamento de Bioquímica, Biología Molecular y Fisiología, Facultad de Ciencias, Universidad de Valladolid, 47005 Valladolid, Spain	Arias, F.J., Departamento de Bioquímica, Biología Molecular y Fisiología, Facultad de Ciencias, Universidad de Valladolid, 47005 Valladolid, Spain; Rojo, M.A., Departamento de Bioquímica, Biología Molecular y Fisiología, Facultad de Ciencias, Universidad de Valladolid, 47005 Valladolid, Spain; Ferreras, J.M., Departamento de Bioquímica, Biología Molecular y Fisiología, Facultad de Ciencias, Unive…	The phosphorylation of Vicia sativa cell-free extracts able to carry out translation efficiently has been studied. Several bands were highly phosphorylated. The inhibitor of translation, fusidic acid, strongly reduces the level of phosphorylation of some proteins but not others. © 1991.	broad bean; fusidic acid; Leguminosae; phosphorylation; translation.; Vicia sativa		"Cell-free translation"	Europe	Non-model organisms	Improved CFPS
Cell-free translation and identification of the replicative form of Nudaurelia β virus RNA	Du Plessis D.H., Mokhosi G., Hendry D.A.	1991	3	https://www.scopus.com/inward/record.uri?eid=2-s2.0-0026011653&doi=10.1099%2f0022-1317-72-2-267&partnerID=40&md5=d7c9181c42cd1a6b5e801b0cacae3318	Department of Biochemistry and Microbiology, University of Fort Hare, Ciskei, South Africa	Du Plessis, D.H., Department of Biochemistry and Microbiology, University of Fort Hare, Ciskei, South Africa; Mokhosi, G., Department of Biochemistry and Microbiology, University of Fort Hare, Ciskei, South Africa; Hendry, D.A., Department of Biochemistry and Microbiology, University of Fort Hare, Ciskei, South Africa	Larvae of the pine emperor moth, Nudaurelia cytherea capensis, infected with Nudaurelia β virus (NβV) consistently contained one species of dsRNA. This dsRNA was the correct size to be the replicative form of the NβV genome and, in Northern blots, it hybridized with 32P-end-labelled virion RNA. Other smaller dsRNAs were obtained in a non-reproducible manner but these had no sequences in common wi…		virus protein; article; nonhuman; Northern blotting; priority journal; protein analysis; RNA translation; RNA virus; virus replication; Lepidoptera; Nudaurelia; RNA viruses; Saturniidae	"Cell-free translation"	Other	Specific	Specific proteins
Identification and production of pestivirus proteins for diagnostic and vaccination purposes.	Lecomte C., Vandenbergh D., Vanderheijden N., De Moerlooze L., Pin J.J., Chappuis G., Desmettre P., Renard A.	1991	3	https://www.scopus.com/inward/record.uri?eid=2-s2.0-0026411395&doi=10.1007%2f978-3-7091-9153-8_17&partnerID=40&md5=22ccd36e3457e188df3569cd6c2db023	Eurogentec Campus du Sart Tilman Liège, Belgium	Lecomte, C., Eurogentec Campus du Sart Tilman Liège, Belgium; Vandenbergh, D., Eurogentec Campus du Sart Tilman Liège, Belgium; Vanderheijden, N., Eurogentec Campus du Sart Tilman Liège, Belgium; De Moerlooze, L., Eurogentec Campus du Sart Tilman Liège, Belgium; Pin, J.J., Eurogentec Campus du Sart Tilman Liège, Belgium; Chappuis, G., Eurogentec Campus du Sart Tilman Liège, Belgium; Desmettre, P.…	Using a panel of monoclonal antibodies (MAbs) previously characterized by seroneutralization, immunofluorescence and radioimmunoprecipitation, we have identified Pestivirus proteins useful for diagnostic purposes from the cytopathic Osloss isolate of bovine viral diarrhea virus (BVDV). Proteins that should be useful for vaccination have also been analysed. Cell-free translation of RNA from glycop…		monoclonal antibody; virus antibody; virus protein; virus vaccine; animal; article; Bovine diarrhea virus; cattle; cattle disease; dog; enzyme linked immunosorbent assay; immunology; vaccination; Animals; Antibodies, Monoclonal; Antibodies, Viral; Bovine Virus Diarrhea-Mucosal Disease; Cattle; Diarrhea Viruses, Bovine Viral; Dogs; Enzyme-Linked Immunosorbent Assay; Vaccination; Viral Nonstructura…	"Cell-free translation"	Europe	Detection	Applications
Translation of messenger RNA from canine tracheal epithelial cells: identification of mucin core protein.	Virmani A.K., Shankar V., Gilmore M.S., Graves D.C., Sachdev G.P.	1991	3	https://www.scopus.com/inward/record.uri?eid=2-s2.0-0026211734&doi=10.1165%2fajrcmb%2f5.2.149&partnerID=40&md5=e628bb04391705f7512023c259d76427	College of Pharmacy, University of Oklahoma Health Sciences Center, Oklahoma City 73190., United States	Virmani, A.K., College of Pharmacy, University of Oklahoma Health Sciences Center, Oklahoma City 73190., United States; Shankar, V., College of Pharmacy, University of Oklahoma Health Sciences Center, Oklahoma City 73190., United States; Gilmore, M.S., College of Pharmacy, University of Oklahoma Health Sciences Center, Oklahoma City 73190., United States; Graves, D.C., College of Pharmacy, Univer…	A high-molecular-weight mucin (Mr approximately 11.0 x 10(6)) was purified from canine tracheal pouch secretions. The mucin was deglycosylated by treatment with trifluoromethane sulfonic acid for 8 h at 8 degrees C and subsequently with alpha-N-acetylgalactosaminidase. These treatments almost completely removed the carbohydrate moieties. The amino acid compositions of the deglycosylated and nativ…		amino acid; messenger RNA; mucin; animal; article; cell free system; chemistry; dog; epithelium; genetics; molecular weight; physiology; protein synthesis; trachea; Amino Acids; Animals; Cell-Free System; Dogs; Epithelium; Molecular Weight; Mucins; Protein Biosynthesis; RNA, Messenger; Trachea	"Cell-free translation"	United States	Specific	Specific proteins
Translational control of globin chain ontogeny in hamster yolk sac erythroid cells	Lee K.M., Bertles J.F., Boussios T.	1991	3	https://www.scopus.com/inward/record.uri?eid=2-s2.0-0025885548&partnerID=40&md5=832f1083d9d2c7dd5ffed2c22c1ce593	St. Luke's-Roosevelt Hospital Center, Hematology-Oncology Division, S and R 12, Amsterdam Ave. at 114th St., New York, NY 10025, United States	Lee, K.M., St. Luke's-Roosevelt Hospital Center, Hematology-Oncology Division, S and R 12, Amsterdam Ave. at 114th St., New York, NY 10025, United States; Bertles, J.F., St. Luke's-Roosevelt Hospital Center, Hematology-Oncology Division, S and R 12, Amsterdam Ave. at 114th St., New York, NY 10025, United States; Boussios, T., St. Luke's-Roosevelt Hospital Center, Hematology-Oncology Division, S a…	Prior research has demonstrated that globin ontogeny of hamster proceeds nearly to completion during the several days that yolk sac erythroid cells (YSEC) circulate in the embryo; synthesis of embryonic globin chains gives way to synthesis of adult globin chains in these primitive cells. In the present study, we translated total cell RNA extracted from YSEC on days 9-13 of gestation in wheat germ…		globin; animal cell; article; embryo; erythroid cell; gene expression regulation; hamster; nonhuman; ontogeny; priority journal; rna translation; yolk sac; Animal; Cell-Free System; Electrophoresis, Polyacrylamide Gel; Female; Globins; Hamsters; Heat; Pregnancy; Rabbits; RNA; Spleen; Support, Non-U.S. Gov't; Support, U.S. Gov't, P.H.S.; Translation, Genetic; Yolk Sac	"Cell-free translation"	United States	Specific	Specific proteins
Phosphoprotein B-50: Localization of proteolytic sites for S. aureus V8 protease using truncated cRNAs for cell-free translation	Nielander H.B., Van Rozen A.J., Schrama L.H., Kasparaitis M., Oestreicher A.B., Gispen W.H., Schotman P.	1991		https://www.scopus.com/inward/record.uri?eid=2-s2.0-0026264855&doi=10.1007%2fBF02885529&partnerID=40&md5=8ccf579671e56fa457bde062038d1361	Division of Molecular Neurobiology, Laboratory for Physiological Chemistry, Rudolf Magnus Institute, Institute of Molecular Biology and Medical Biotechnology, Netherlands; Department of Molecular Cell Biology, University of Utrecht, Padualaan 8, Utrecht, 3584 CH, Netherlands	Nielander, H.B., Division of Molecular Neurobiology, Laboratory for Physiological Chemistry, Rudolf Magnus Institute, Institute of Molecular Biology and Medical Biotechnology, Netherlands; Van Rozen, A.J., Division of Molecular Neurobiology, Laboratory for Physiological Chemistry, Rudolf Magnus Institute, Institute of Molecular Biology and Medical Biotechnology, Netherlands; Schrama, L.H., Divisi…	B-50 (= GAP-43, F1, and P-57 or neuromodulin) is a nervous tissue-specific, growth-associated protein, localized in the presynaptic membrane. Phosphorylation by protein kinase C at Ser41 appears to play a role in B-50/calmodulin interaction and neurotransmitter release. Previous studies have shown that digestion of the phosphorylated protein with S. aureus V8 protease (SAP) resulted consecutively…		calmodulin binding protein; Calmodulin Binding Proteins; complementary RNA; DNA; GAP 43 Protein; glutamyl endopeptidase; hybrid protein; membrane protein; nerve protein; neuromodulin; peptide fragment; phosphoprotein; restriction endonuclease; RNA; serine proteinase; amino acid sequence; animal; article; cell free system; comparative study; genetics; metabolism; molecular genetics; rat; RNA trans…	"Cell-free translation"	Europe	Specific	Specific proteins
Cell-free translation system using phosphorothioate-containing mRNA.	Ueda T., Tohda H., Chikazumi N., Eckstein F., Watanabe K.	1991		https://www.scopus.com/inward/record.uri?eid=2-s2.0-0026379901&partnerID=40&md5=338f12d745d0d8ebd65635ff642eaac7	Department of Biological Sciences, Faculty of Bioscience and Biotechnology, Tokyo Institute of Technology, Yokohama, Japan	Ueda, T., Department of Biological Sciences, Faculty of Bioscience and Biotechnology, Tokyo Institute of Technology, Yokohama, Japan; Tohda, H., Department of Biological Sciences, Faculty of Bioscience and Biotechnology, Tokyo Institute of Technology, Yokohama, Japan; Chikazumi, N., Department of Biological Sciences, Faculty of Bioscience and Biotechnology, Tokyo Institute of Technology, Yokohama…	Phosphorothioate-containing RNAs were generated by transcription of template DNA using the Sp diastereomers of ribonucleoside 5'-O-(1-thiotriphosphates) (NTP alpha S) and T7 RNA polymerase. The substitution of mRNA by phosphorothioate increased the efficiency of protein synthesis by stabilizing the mRNAs in prokaryotic cell-free translation systems. The substituted mRNAs were also shown to be app…		bacterial RNA; dihydrofolate reductase; messenger RNA; nucleotide; article; chemistry; enzymology; Escherichia coli; genetics; metabolism; protein synthesis; Thermus thermophilus; Escherichia coli; Protein Biosynthesis; RNA, Bacterial; RNA, Messenger; Tetrahydrofolate Dehydrogenase; Thermus thermophilus; Thionucleotides	"Cell-free translation"	Japan	Improvement	Improved CFPS
In vitro translation in a hamster brain cell-free system	Thériaul G.R., Gauthier D.	1991		https://www.scopus.com/inward/record.uri?eid=2-s2.0-0025893821&doi=10.1016%2f0165-0270%2891%2990024-T&partnerID=40&md5=fcd1916619d430de61e4f6574977306b	Département de Chimie et Biochimie, Université de Moncton, Moncton, NB E1A 3A9, Canada	Thériaul, G.R., Département de Chimie et Biochimie, Université de Moncton, Moncton, NB E1A 3A9, Canada; Gauthier, D., Département de Chimie et Biochimie, Université de Moncton, Moncton, NB E1A 3A9, Canada	We have developed a cell-free translation system derived from hamster brain tissue. The optimal incorporation conditions were 160 mM K+, 2 mM Mg2+ and 50 μM spermine. The absence of this latter compound could be compensated only by doubling (to 4 mM) Mg2+ concentration. This system was inhibited by cycloheximide and emetine (elongation inhibitors) as well as NaF and aurintricarboxilic acid (ATA) …	Brain cell-free translation; Elongation; Initiation; Protein synthesis; Protein synthesis inhibitors	aurintricarboxylic acid; cycloheximide; emetine; fluoride sodium; spermine; animal tissue; article; brain homogenate; controlled study; hamster; newborn; nonhuman; priority journal; protein synthesis; translation initiation; Adenosine Triphosphate; Amino Acids; Animal; Aurintricarboxylic Acid; Brain; Cell-Free System; Emetine; Guanosine Triphosphate; Hamsters; In Vitro; Magnesium; Polyribosomes; …	"Cell-free translation"	Canada	Non-model organisms	Improved CFPS
Solid phase synthesis of mRNA by the phosphoramidite approach using 2'-O-1-(2-chloroethoxy)ethyl protection and its stability in E. coli system.	Sakatsume O., Yamaguchi T., Takaku H.	1991		https://www.scopus.com/inward/record.uri?eid=2-s2.0-0026289446&partnerID=40&md5=8a1e0ca1f5aaeb3d0afbe4bb7f7dcb24	Department of Industrial Chemistry, Chiba Institute of Technology, Japan	Sakatsume, O., Department of Industrial Chemistry, Chiba Institute of Technology, Japan; Yamaguchi, T., Department of Industrial Chemistry, Chiba Institute of Technology, Japan; Takaku, H., Department of Industrial Chemistry, Chiba Institute of Technology, Japan	The decaoligoribonucleotides containing initiation codon AUG of the phage O beta-A protein mRNA were synthesized on a solid phase by the phosphoramidite approach using 2'-O-1-(2-chloroethoxy)ethyl (Cee) protection. The Cee group is completely stable under the acidic conditions required to remove the 5'-terminal protecting groups in oligoribonucleotide synthesis on a solid support, and yet is easi…		dyes, reagents, indicators, markers and buffers; ether derivative; messenger RNA; oligoribonucleotide; organophosphorus compound; article; codon; Escherichia coli; hydrolysis; metabolism; molecular genetics; nucleotide sequence; synthesis; Base Sequence; Codon; Escherichia coli; Ethers; Hydrolysis; Indicators and Reagents; Molecular Sequence Data; Oligoribonucleotides; Organophosphorus Compounds;…	"Cell-free translation"	Japan	Application	Applications
Expression, self-assembly, and antigenicity of the Norwalk virus capsid protein	Jiang X., Wang M., Graham D.Y., Estes M.K.	1992	651	https://www.scopus.com/inward/record.uri?eid=2-s2.0-0026649563&doi=10.1128%2fjvi.66.11.6527-6532.1992&partnerID=40&md5=38408a777ab82cf68eb79502815dd12e	Division of Molecular Virology, Baylor College of Medicine, One Baylor Plaza, Houston, TX 77030, United States	Jiang, X., Division of Molecular Virology, Baylor College of Medicine, One Baylor Plaza, Houston, TX 77030, United States; Wang, M., Division of Molecular Virology, Baylor College of Medicine, One Baylor Plaza, Houston, TX 77030, United States; Graham, D.Y., Division of Molecular Virology, Baylor College of Medicine, One Baylor Plaza, Houston, TX 77030, United States; Estes, M.K., Division of Mol…	Norwalk virus capsid protein was produced by expression of the second and third open reading frames of the Norwalk virus genome, using a cell-free translation system and baculovirus recombinants. Analysis of the expressed products showed that the second open reading frame encodes a protein with an apparent molecular weight of 58,000 (58K protein) and that this protein self- assembles to form empt…		capsid protein; hyperimmune globulin; animal experiment; antibody blood level; antigenicity; article; Baculovirus; enzyme linked immunosorbent assay; experimental animal; immunoprecipitation; inoculation; mouse; nonhuman; Norwalk gastroenteritis virus; open reading frame; priority journal; virus assembly; virus capsid; virus expression; virus genome; virus infection; virus particle; virus recombi…	"Cell-free translation"	United States	Specific	Specific proteins
Identification of the domains in cyclin A required for binding to, and activation of, p34cdc2 and p32cdk2 protein kinase subunits	Kobayashi H., Stewart E., Poon R., Adamczewski J.P., Gannon J., Hunt T.	1992	150	https://www.scopus.com/inward/record.uri?eid=2-s2.0-0027097609&doi=10.1091%2fmbc.3.11.1279&partnerID=40&md5=8e4fea74f25466f5454993ae345dc54e	ICRF Clare Hall Laboratories, South Mimms, Herts EN6 3LD, United Kingdom; Department of Biology, Faculty of Science, Kyushu University, Fukuoka 812, Japan	Kobayashi, H., ICRF Clare Hall Laboratories, South Mimms, Herts EN6 3LD, United Kingdom, Department of Biology, Faculty of Science, Kyushu University, Fukuoka 812, Japan; Stewart, E., ICRF Clare Hall Laboratories, South Mimms, Herts EN6 3LD, United Kingdom; Poon, R., ICRF Clare Hall Laboratories, South Mimms, Herts EN6 3LD, United Kingdom; Adamczewski, J.P., ICRF Clare Hall Laboratories, South Mi…	The binding of cyclin A to p34cdc2 and p32cdk2 and the protein kinase activity of the complexes has been measured by cell-free translation of the corresponding mRNA in extracts of frog eggs, followed by immunoprecipitation. A variety of mutant cyclin A molecules have been constructed and tested in this assay. Small deletions and point mutations of highly conserved residues in the 100-residue "cyc…		Anura; cyclin a; article; binding affinity; carboxy terminal sequence; cell cycle phase; enzyme activation; enzyme activity; enzyme subunit; frog; gene deletion; interphase; nonhuman; oocyte maturation; point mutation; protein domain; Amino Acid Sequence; Animal; Base Sequence; Binding Sites; Cells, Cultured; Cyclins; Electrophoresis, Polyacrylamide Gel; Molecular Sequence Data; Mutation; Oocytes…	"Cell-free translation"	Europe	Specific	Specific proteins
Glycophorin A facilitates the expression of human band 3-mediated anion transport in Xenopus oocytes	Groves J.D., Tanner M.J.A.	1992	145	https://www.scopus.com/inward/record.uri?eid=2-s2.0-0026499518&partnerID=40&md5=6ac7ccfbd81351fb2fee64f52fc54eae	Department of Biochemistry, School of Medical Sciences, University of Bristol, Bristol BS8 1TD, United Kingdom	Groves, J.D., Department of Biochemistry, School of Medical Sciences, University of Bristol, Bristol BS8 1TD, United Kingdom; Tanner, M.J.A., Department of Biochemistry, School of Medical Sciences, University of Bristol, Bristol BS8 1TD, United Kingdom	The effects of human red cell glycophorin A (GPA) on the expression of the human erythrocyte anion transporter (band 3, AE1) has been examined in Xenopus oocytes. The coexpression of GPA with band 3 increased stilbene disulfonate-sensitive chloride transport into the oocytes. The effect of GPA was particularly noticeable at low band 3 concentrations and less marked at high band 3 cRNA concentrati…		anion; chloride ion; chymotrypsin; complementary rna; erythrocyte band 3 protein; glycophorin a; glycophorin b; glycophorin c; animal cell; anion transport; article; cell surface; gene expression; human; immunoprecipitation; nonhuman; oocyte; priority journal; protein degradation; protein folding; protein synthesis; protein transport; xenopus; Animal; Anion Exchange Protein 1, Erythrocyte; Base S…	"Cell-free translation"	Europe	Specific	Specific proteins
Post-translational glycosylation and proteolytic processing of a lysyl oxidase precursor	Trackman P.C., Bedell-Hogan D., Tang J., Kagan H.M.	1992	136	https://www.scopus.com/inward/record.uri?eid=2-s2.0-0026666773&partnerID=40&md5=2795ba51a45acd4d25053cf91ca68e9c	Department of Biochemistry, Boston University School of Medicine, Boston, MA 02118, United States	Trackman, P.C., Department of Biochemistry, Boston University School of Medicine, Boston, MA 02118, United States; Bedell-Hogan, D., Department of Biochemistry, Boston University School of Medicine, Boston, MA 02118, United States; Tang, J., Department of Biochemistry, Boston University School of Medicine, Boston, MA 02118, United States; Kagan, H.M., Department of Biochemistry, Boston University…	The synthesis and post-translational processing of a lysyl oxidase precursor protein predicted by the cDNA sequence of rat aorta lysyl oxidase were investigated. In vitro transcription of the cloned lysyl oxidase cDNA and cell-free translation of its mRNA transcript yielded a 47-kDa protein in the absence and a 50-kDa glycosylated protein in the presence of pancreatic membranes, each of which wer…		asparagine linked oligosaccharide; complementary dna; enzyme precursor; messenger rna; methionine; protein lysine 6 oxidase; animal cell; aorta media; article; carcinogenesis; cattle; cell membrane; cloning vector; controlled study; dna sequence; enzyme activity; immunoprecipitation; molecular cloning; newborn; nonhuman; pancreas cell; priority journal; protein glycosylation; protein processing; …	"Cell-free translation"	United States	Glycosylation	Protein modifications
Engineering the Ca2+-activated photoprotein aequorin with reduced affinity for calcium	Kendall J.M., Sala-Newby G., Ghalaut V., Dormer R.L., Cambell A.K.	1992	74	https://www.scopus.com/inward/record.uri?eid=2-s2.0-0026802533&doi=10.1016%2f0006-291X%2892%2991309-E&partnerID=40&md5=ceec14435034a72333dd4673218f44c6	Department of Medical Biochemistry, University of Wales College of Medicine, Heath Park, Cardiff, CF4 4XN, United Kingdom	Kendall, J.M., Department of Medical Biochemistry, University of Wales College of Medicine, Heath Park, Cardiff, CF4 4XN, United Kingdom; Sala-Newby, G., Department of Medical Biochemistry, University of Wales College of Medicine, Heath Park, Cardiff, CF4 4XN, United Kingdom; Ghalaut, V., Department of Medical Biochemistry, University of Wales College of Medicine, Heath Park, Cardiff, CF4 4XN, Un…	Two stage PCR has been used to introduce single amino acid substitutions into the EF hand structures of the Ca2+-activated photoprotein aequorin. Transcription of PCR products, followed by cell free translation of the mRNA, allowed characterisation of recombinant proteins in vitro. Substitution of D to A at position 119 produced an active photoprotein with a Ca2+ affinity reduced by a factor of 2…		aequorin; calcium binding protein; calcium ion; messenger rna; oligonucleotide; recombinant protein; signal peptide; agar gel electrophoresis; amino acid substitution; article; binding affinity; binding site; calcium cell level; cell line; chemoluminescence; dna transcription; nucleotide sequence; polyacrylamide gel electrophoresis; polymerase chain reaction; priority journal; protein binding; pr…	"Cell-free translation"	Europe	Specific	Specific proteins
De novo design, synthesis and study of albebetin, a polypeptide with a predetermined three-dimensional structure. Probing the structure at the nanogram level	Fedorov A.N., Dolgikh D.A., Chemeris V.V., Chernov B.K., Finkelstein A.V., Schulga A.A., Alakhov Yu.B., Kirpichnikov M.P., Ptitsyn O.B.	1992	74	https://www.scopus.com/inward/record.uri?eid=2-s2.0-0026635178&doi=10.1016%2f0022-2836%2892%2990092-X&partnerID=40&md5=e3aeb5acd6a089dbb9bb7af3667b5d49	Institute of Protein Research Academy of Sciences of Russia, 142292 Pushchino, Moscow Region, Russian Federation; Institute of Molecular Biology Academy of Sciences of Russia, 117984 Moscow, Russian Federation	Fedorov, A.N., Institute of Protein Research Academy of Sciences of Russia, 142292 Pushchino, Moscow Region, Russian Federation; Dolgikh, D.A., Institute of Molecular Biology Academy of Sciences of Russia, 117984 Moscow, Russian Federation; Chemeris, V.V., Institute of Protein Research Academy of Sciences of Russia, 142292 Pushchino, Moscow Region, Russian Federation; Chernov, B.K., Institute of …	The de novo polypeptide named albebetin was designed to form the tertiary fold that has not yet been observed in natural proteins. The design was based on the molecular theory of protein structures. The gene coding for this polypeptide was chemically synthesized. For the initial characterization of a protein structure, a new approach has been developed that uses only nanogram amounts of a polypep…	de novo proteins; in vitro protein biosynthesis; protein design	synthetic dna; synthetic peptide; article; cell free system; electrophoresis; gel permeation chromatography; gene; priority journal; protein degradation; protein folding; protein stability; protein structure; protein synthesis; synthesis; theory; Amino Acid Sequence; Base Sequence; Drug Design; Indicators and Reagents; Microchemistry; Models, Molecular; Molecular Sequence Data; Protein Conformati…	"Cell-free translation"	Other	Specific	Specific proteins
Identification and characterization of the structural and nonstructural proteins of African horsesickness virus and determination of the genome coding assignments	Grubman M.J., Lewis S.A.	1992	62	https://www.scopus.com/inward/record.uri?eid=2-s2.0-0026606509&doi=10.1016%2f0042-6822%2892%2990009-E&partnerID=40&md5=038506ee2d7b9a9d6eedca3b5b8544b7	USDA, ARS, NAA, P.O. Box 848, Greenport, NY 11944, United States	Grubman, M.J., USDA, ARS, NAA, P.O. Box 848, Greenport, NY 11944, United States; Lewis, S.A.	Proteins present in purified African horsesickness virus (AHSV) and in infected cells were analyzed by SDS-polyacrylamide gel electrophoresis. Twelve viral proteins were identified, one minor and four major structural proteins, three major and two minor nonstructural proteins, as well as variable amounts of two additional structural proteins. Cell-free translation of total AHS virion RNA in a rab…		structural protein; virus protein; animal cell; article; gene assignment; immunoprecipitation; nonhuman; orbivirus; polyacrylamide gel electrophoresis; priority journal; protein analysis; protein determination; rna translation; African horse sickness virus; Animal; Capsid; Cell Line; Electrophoresis, Polyacrylamide Gel; Genome, Viral; Hamsters; Horses; Vero Cells; Viral Core Proteins; Viral Nonst…	"Cell-free translation"	Other	Specific	Specific proteins
Production of an enzymatic active protein using a continuous flow cell-free translation system	Endo Y., Otsuzuki S., Ito K., Miura K.-i.	1992	59	https://www.scopus.com/inward/record.uri?eid=2-s2.0-0026658323&doi=10.1016%2f0168-1656%2892%2990157-5&partnerID=40&md5=e0743010ef444f3c45417166baa83c01	Department of Biochemistry, Yamanashi Medical College, Yamanashi, 409-38, Japan; Department of Industrial Chemistry, The University of Tokyo, Tokyo, 113, Japan; Life Science Research Center, Nippon Steel Corporation, Kawasaki, 211, Japan; Institute of Biomolecular Science, Gakushuin University, Mejiro, Tokyo, 171, Japan	Endo, Y., Department of Biochemistry, Yamanashi Medical College, Yamanashi, 409-38, Japan; Otsuzuki, S., Department of Industrial Chemistry, The University of Tokyo, Tokyo, 113, Japan; Ito, K., Life Science Research Center, Nippon Steel Corporation, Kawasaki, 211, Japan; Miura, K.-i., Institute of Biomolecular Science, Gakushuin University, Mejiro, Tokyo, 171, Japan	We have examined the characteristics of protein synthesis in an improved continuous flow cell-free translation system prepared from wheat germ extract with dihydrofolate reductase (dhfr) mRNA as the translated message. Continuous buffer flow and separation of product from the reaction mixture were accomplished by the use of a modified Amicon ultrafiltration chamber as reaction vessel. The system …	Continuous flow cell-free translation; Dihydrofolate reductase; Dynamic complex; Protein-synthesizing machinery; Wheat germ extract	dihydrofolate reductase; article; nonhuman; priority journal; protein synthesis; rna translation; wheat; Base Sequence; Cell-Free System; Molecular Sequence Data; Proteins; RNA, Messenger; Tetrahydrofolate Dehydrogenase; Translation, Genetic; Triticum aestivum	"Cell-free translation"	Japan	Application	Applications
Present status of the sugarcane mosaic subgroup of potyviruses.	Shukla D.D., Frenkel M.J., McKern N.M., Ward C.W., Jilka J., Tosic M., Ford R.E.	1992	59	https://www.scopus.com/inward/record.uri?eid=2-s2.0-0027017714&doi=10.1007%2f978-3-7091-6920-9_39&partnerID=40&md5=745b7ec1c7601c69c3524015f590dd77	CSIRO, Division of Biomolecular Engineering, Parkville, Victoria, Australia	Shukla, D.D., CSIRO, Division of Biomolecular Engineering, Parkville, Victoria, Australia; Frenkel, M.J., CSIRO, Division of Biomolecular Engineering, Parkville, Victoria, Australia; McKern, N.M., CSIRO, Division of Biomolecular Engineering, Parkville, Victoria, Australia; Ward, C.W., CSIRO, Division of Biomolecular Engineering, Parkville, Victoria, Australia; Jilka, J., CSIRO, Division of Biomol…	Until recently, sugarcane mosaic virus (SCMV) was believed to be a single potyvirus consisting of a large number of strains, differing from each other in certain biological and antigenic properties. The use of affinity-purified polyclonal antibodies directed towards the surface-located, virus-specific amino termini of the coat proteins showed that 17 strains from Australia and the United States r…		cereal; classification; microbiology; Mosaic virus; review; RNA virus; Cereals; Mosaic Viruses; RNA Viruses; MLCS; MLOWN	"Cell-free translation"	Other	Specific	Specific proteins
High efficiency cell-free synthesis of proteins: Refinement of the coupled transcription/translation system	Kudlicki W., Kramer G., Hardesty B.	1992	57	https://www.scopus.com/inward/record.uri?eid=2-s2.0-0026481261&doi=10.1016%2f0003-2697%2892%2990383-I&partnerID=40&md5=5e61069e6dce5ec4b324c8e279761a3a	Department of Chemistry and Biochemistry, Clayton Foundation Biochemical Institute, The University of Texas at Austin, Austin, TX 78712, United States	Kudlicki, W., Department of Chemistry and Biochemistry, Clayton Foundation Biochemical Institute, The University of Texas at Austin, Austin, TX 78712, United States; Kramer, G., Department of Chemistry and Biochemistry, Clayton Foundation Biochemical Institute, The University of Texas at Austin, Austin, TX 78712, United States; Hardesty, B., Department of Chemistry and Biochemistry, Clayton Found…	Two modifications are introduced to convert the Escherichia coli cell-free extract ("S30") into a high efficiency system for coupled transcription/translation of exogenously added genes. (a) The ribosome fraction collected from the S30 by ultracentrifugation is used. It contains all the proteins necessary for gene expression but has lost the vast majority of soluble proteins that might interfere …		protein; article; cell free system; enzyme activity; enzyme purification; escherichia coli; gene expression; genetic transcription; priority journal; protein degradation; protein modification; protein synthesis; ribosome subunit; ultracentrifugation; beta-Lactamases; Carbon Radioisotopes; Cell-Free System; Chloramphenicol O-Acetyltransferase; Enzymes; Escherichia coli; Genetic Techniques; Kinetic…	"Cell-free synthesis"	United States	Improvement	Improved CFPS
Isolation and characterization of a cellulose-growth-specific gene from Agaricus bisporus	Raguz S., Yaguea E., Wood D.A., Thurston C.F.	1992	55	https://www.scopus.com/inward/record.uri?eid=2-s2.0-0026698666&doi=10.1016%2f0378-1119%2892%2990270-Y&partnerID=40&md5=9249f1e66962671c28a85214caf9b475	Division of Biosphere Sciences, King's College London, London, W8 7AH, United Kingdom; Horticulture Research International, Worthing Rd, Littlehampton, West Sussex BN176LP, United Kingdom	Raguz, S., Division of Biosphere Sciences, King's College London, London, W8 7AH, United Kingdom; Yaguea, E.; Wood, D.A., Horticulture Research International, Worthing Rd, Littlehampton, West Sussex BN176LP, United Kingdom; Thurston, C.F., Division of Biosphere Sciences, King's College London, London, W8 7AH, United Kingdom	The edible basidiomycete, Agaricus bisporus, produces extracellular endoglucanase. Endoglucanase production is induced by cellulose and repressed by fructose in A. bisporus grown on minimal medium, and is regulated in activity during fruiting body development. An anti-endoglucanase antibody was used to isolate cellulase-related genes. Three main polypeptides of 38, 58, and 60 kDa were immunopreci…	basidiomycete; cellulase; cellulose-binding domain; codon bias; introns; multifunctional domains; Mushroom; recombinant DNA	cellulase; cellulose; amino acid sequence; article; basidiomycetes; codon; gene isolation; gene structure; human; intron; nucleotide sequence; priority journal; Agaricus; Amino Acid Sequence; Base Sequence; Blotting, Southern; Cellulase; Cellulose; Cloning, Molecular; Codon; DNA, Fungal; Fungal Proteins; Gene Expression Regulation, Fungal; Gene Library; Genes, Fungal; Molecular Sequence Data; Pre…	"Cell-free translation"	Europe	Specific	Specific proteins
Insulin modulation of human apolipoprotein B mRNA translation: studies in an in vitro cell-free system from HepG2 cells.	Adeli K., Theriault A.	1992	55	https://www.scopus.com/inward/record.uri?eid=2-s2.0-0027023699&doi=10.1139%2fo92-177&partnerID=40&md5=41bec334fbb93d072d48ad6db3ec7864	Department of Chemistry and Biochemistry, University of Windsor, Ont., Canada	Adeli, K., Department of Chemistry and Biochemistry, University of Windsor, Ont., Canada; Theriault, A., Department of Chemistry and Biochemistry, University of Windsor, Ont., Canada	Insulin modulation of apolipoprotein B gene expression was studied at the translational level by the use of a cell-free translation system from a hepatoma cell-line, HepG2. Extracts of HepG2 cells lysed with lysolecithin were found to have high in vitro protein synthesizing activity utilizing endogenous mRNA. The level of peptide chain initiation was high, as suggested by a significant inhibition…		actin; apolipoprotein A1; apolipoprotein B; apolipoprotein E; insulin; lysophosphatidylcholine; messenger RNA; serum albumin; article; biosynthesis; cell culture; cell free system; drug effect; gene expression; genetics; human; liver cell carcinoma; liver tumor; metabolism; Northern blotting; protein synthesis; Actins; Apolipoprotein A-I; Apolipoproteins B; Apolipoproteins E; Blotting, Northern; …	"Cell-free translation"	Canada	Specific	Specific proteins
Characterization of an oligomerization domain and RNA-binding properties on rotavirus nonstructural protein NS34	Mattion N.M., Cohen J., Aponte C., Estes M.K.	1992	54	https://www.scopus.com/inward/record.uri?eid=2-s2.0-0026793297&doi=10.1016%2f0042-6822%2892%2991193-X&partnerID=40&md5=42ee28f9eb7ed9cc291606f78acc4507	Division of Molecular Virology, Baylor College of Medicine, One Baylor Plaza, Houston, TX 77030, United States; Laboratoire de Virologie et d'Immunologie Moleculaire, INRA, C.R.J. Domaine de Vilvert, 78350 Jouy-en-Josas, France	Mattion, N.M., Division of Molecular Virology, Baylor College of Medicine, One Baylor Plaza, Houston, TX 77030, United States; Cohen, J., Laboratoire de Virologie et d'Immunologie Moleculaire, INRA, C.R.J. Domaine de Vilvert, 78350 Jouy-en-Josas, France; Aponte, C., Laboratoire de Virologie et d'Immunologie Moleculaire, INRA, C.R.J. Domaine de Vilvert, 78350 Jouy-en-Josas, France; Estes, M.K., Di…	Intermolecular interactions between polypeptide chains often play essential roles in such biological phenomena as replication, transcription, translation, transport, ligand binding, and assembly. We have initiated studies of the functions of the rotavirus SA114F gene 7 product by sequence analysis and expression in insect cells. This nonstructural protein, NS34, is a slightly acidic protein, and …		gene product; oligomer; polypeptide; rna binding protein; virus protein; virus rna; animal cell; article; carboxy terminal sequence; controlled study; cytoskeleton; deletion mutant; human; human cell; molecular interaction; nonhuman; priority journal; protein domain; protein induction; protein secondary structure; quantitative structure activity relation; rna replication; rotavirus; virus genome;…	"Cell-free translation"	United States	Specific	Specific proteins
Cell-free synthesis of enzymically active tissue-type plasminogen activator: Protein folding determines the extent of N-linked glycosylation	Bulleid N.J., Bassel-Duby R.S., Freedman R.B., Sambrook J.F., Gething M.-J.H.	1992	49	https://www.scopus.com/inward/record.uri?eid=2-s2.0-0026688551&doi=10.1042%2fbj2860275&partnerID=40&md5=2d25578cba4fdaab7a38e67fe521a8bc	Dept. Biochem./Molecular Biology, University of Manchester, Oxford Road, Manchester M13 9PT, United Kingdom	Bulleid, N.J., Dept. Biochem./Molecular Biology, University of Manchester, Oxford Road, Manchester M13 9PT, United Kingdom; Bassel-Duby, R.S., Dept. Biochem./Molecular Biology, University of Manchester, Oxford Road, Manchester M13 9PT, United Kingdom; Freedman, R.B., Dept. Biochem./Molecular Biology, University of Manchester, Oxford Road, Manchester M13 9PT, United Kingdom; Sambrook, J.F., Dept. …	Tissue-type plasminogen activator (t-PA) is synthesized in mammalian cells as a mixture of two forms that differ in their extent of N-linked glycosylation. We have investigated the mechanism underlying this variation in glycosylation, using a cell-free system that consists of a rabbit reticulocyte lysate optimized for the formation of disulphide bonds and supplemented with dog pancreas microsomal…		oligosaccharide; polypeptide; tissue plasminogen activator; article; cell free system; disulfide bond; dog; enzyme activity; glycosylation; microsome membrane; nonhuman; pancreas; priority journal; protein folding; protein synthesis; rabbit; reticulocyte lysate; Canis familiaris; Mammalia; Oryctolagus cuniculus	"Cell-free synthesis"	Europe	Glycosylation	Protein modifications
The Iron Regulatory Region of Ferritin mRNA is also a Positive Control Element for Iron-Independent Translation	Dix D.J., Lin P.-N., Kimata Y., Theil E.C.	1992	48	https://www.scopus.com/inward/record.uri?eid=2-s2.0-0026505090&doi=10.1021%2fbi00125a024&partnerID=40&md5=1ae3986e5b9f5c5c8530f03396ff39c1	Department of Biochemistry, North Carolina State University, Raleigh, North Carolina 27695-7622, United States	Dix, D.J., Department of Biochemistry, North Carolina State University, Raleigh, North Carolina 27695-7622, United States; Lin, P.-N., Department of Biochemistry, North Carolina State University, Raleigh, North Carolina 27695-7622, United States; Kimata, Y., Department of Biochemistry, North Carolina State University, Raleigh, North Carolina 27695-7622, United States; Theil, E.C., Department of B…	The iron regulatory element (IRE) in the 5'-untranslated region of ferritin mRNA interacts with a specific regulator protein (P-90, IRE-BP, or FRP) to block translation. High cellular iron changes the IRE/P-90 interaction to relax the translational block and allow polyribosome formation. We now show that the IRE and base-paired flanking regions also enhance translation in the absence of P-90, exp…		ferritin; iron; messenger rna; regulator protein; animal cell; article; frog; nonhuman; nucleotide sequence; polysome; priority journal; rabbit; soybean; translation regulation; Animal; Ferritin; Iron-Regulatory Proteins; Plants; RNA, Messenger; RNA-Binding Proteins; Support, Non-U.S. Gov't; Support, U.S. Gov't, P.H.S.; Translation, Genetic	"Cell-free translation"	United States	Specific	Specific proteins
Isolation and nucleotide sequence of the Saccharomyces cerevisiae gene for the succinate dehydrogenase flavoprotein subunit	Robinson K.M., Lemire B.D.	1992	47	https://www.scopus.com/inward/record.uri?eid=2-s2.0-0026722540&partnerID=40&md5=b6b4deea096e166d031e49c7b471037b	Department of Biochemistry, University of Alberta, Edmonton, Alta. T6G 2H7, Canada	Robinson, K.M., Department of Biochemistry, University of Alberta, Edmonton, Alta. T6G 2H7, Canada; Lemire, B.D., Department of Biochemistry, University of Alberta, Edmonton, Alta. T6G 2H7, Canada	Succinate dehydrogenase (EC 1.3.99.1) of the mitochondrial inner membrane is a four-subunit membrane-bound enzyme that catalyzes the oxidation of succinate to fumarate and the transfer of electrons into the electron transport chain to oxygen. The catalytic domain of the enzyme is composed of a flavoprotein subunit which contains a covalently attached FAD cofactor and an iron-sulfur subunit with t…		flavine adenine nucleotide; flavoprotein; fumaric acid; iron; proteinase; succinate dehydrogenase; succinic acid; sulfur; article; controlled study; electron transport; enzyme active site; enzyme subunit; escherichia coli; gene location; mitochondrial membrane; nonhuman; nucleotide sequence; oxidation; priority journal; saccharomyces cerevisiae; yeast; Amino Acid Sequence; Base Sequence; Blotting…	"Cell-free translation"	Canada	Specific	Specific proteins
Membrane insertion of the mannitol permease of Escherichia coli occurs under conditions of impaired SecA function	Werner P.K., Saier Jr. M.H., Muller M.	1992	41	https://www.scopus.com/inward/record.uri?eid=2-s2.0-0026464916&partnerID=40&md5=6230c22f6ec79541f0113d3808cdefe2	Biochemical Institute, University of Freiburg, D-7800 Freiburg, Germany	Werner, P.K., Biochemical Institute, University of Freiburg, D-7800 Freiburg, Germany; Saier Jr., M.H., Biochemical Institute, University of Freiburg, D-7800 Freiburg, Germany; Muller, M., Biochemical Institute, University of Freiburg, D-7800 Freiburg, Germany	The membrane insertion of the mannitol permease (MtlA protein) of Escherichia coli, a polytopic cytoplasmic membrane protein possessing an uncleaved amphiphilic signal sequence, was studied using a cell-free protein synthesis system. The MtlA protein synthesized in the presence of inside- out cytoplasmic membrane vesicles was shown to insert into the membranes based on the following criteria: (a)…		deoxycholic acid; hyaluronidase; mannitol; membrane protein; secretory protein; urea; article; cell free system; cell membrane; enzyme synthesis; escherichia coli; extraction; membrane vesicle; nonhuman; priority journal; protein processing; Adenosinetriphosphatase; Bacterial Proteins; Cell Membrane; Escherichia coli; Genes, Bacterial; Kinetics; Mannitol; Phosphoenolpyruvate Sugar Phosphotransfer…	"Cell-free protein synthesis"	Europe	Membrane	Specific proteins
Temperature-sensitivity of the replication of rabies virus (HEP-flury strain) in BHK-21 cells I. Alteration of viral rna synthesis at the elevated temperature	Kawai A., Takeuchi K.	1992	32	https://www.scopus.com/inward/record.uri?eid=2-s2.0-0026609260&doi=10.1016%2f0042-6822%2892%2990018-K&partnerID=40&md5=61920d9873baffa43ca0aa23b384b7a9	Faculty of Pharmaceutical Sciences, Kyoto University, Sakyou-ku 606, Kyoto, Japan	Kawai, A., Faculty of Pharmaceutical Sciences, Kyoto University, Sakyou-ku 606, Kyoto, Japan; Takeuchi, K., Faculty of Pharmaceutical Sciences, Kyoto University, Sakyou-ku 606, Kyoto, Japan	We investigated the nature of temperature sensitivity of the HEP strain of rabies virus. After initial incubation for appropriate period (more than 12 hr) at the permissive temperature (36-37°), incubation temperature of the rabies virus infected cultures was shifted to a nonpermissive temperature (39.5-40.5°). Upon the upshift, virion production was ceased, but the rate of viral RNA synthesis wa…		ribonucleoprotein; rna polymerase; virus rna; article; cell strain bhk; cytopathogenic effect; nonhuman; priority journal; rabies virus; regulatory mechanism; rna synthesis; rna transcription; sedimentation rate; temperature sensitivity; virus infectivity; virus replication; Cell Line; Kinetics; Rabies virus; RNA, Viral; Support, Non-U.S. Gov't; Temperature; Translation, Genetic; Ultracentrifugat…	"Cell-free translation"	Japan	Specific	Specific proteins
Differential translation of the Na,K-ATPase subunit mRNAs	Devarajan P., Gilmore-Hebert M., Benz Jr. E.J.	1992	27	https://www.scopus.com/inward/record.uri?eid=2-s2.0-0026499521&partnerID=40&md5=d7aba5d72b4e82bb6bd7fd7ca06ee943	WWW 403, 333 Cedar St., New Haven, CT 06510, United States	Devarajan, P., WWW 403, 333 Cedar St., New Haven, CT 06510, United States; Gilmore-Hebert, M., WWW 403, 333 Cedar St., New Haven, CT 06510, United States; Benz Jr., E.J., WWW 403, 333 Cedar St., New Haven, CT 06510, United States	Expression of the Na,K-ATPase α and β subunit genes is influenced by a complex series of regulatory pathways. For example, unequal amounts of subunit mRNAs are detected in several tissues, both at rest and upon mRNA induction, even though equal quantities of subunit proteins exist. We therefore studied mRNA stability and translational efficiency of wild type, deletion mutant, and chimeric subunit…		adenosine triphosphatase (potassium sodium); animal cell; article; cell free system; cell membrane transport; deletion mutant; dephosphorylation; eukaryote; gene deletion; gene expression; genetic code; nonhuman; northern blotting; priority journal; protein quaternary structure; protein secondary structure; protein stability; rat; reticulocyte lysate; rna translation; transcription regulation; An…	"Cell-free translation"	United States	Specific	Specific proteins
Attempts to convert the cellular prion protein into the scrapie isoform in cell-free systems	Raeber A.J., Borchelt D.R., Scott M., Prusiner S.B.	1992	27	https://www.scopus.com/inward/record.uri?eid=2-s2.0-0026702071&doi=10.1128%2fjvi.66.10.6155-6163.1992&partnerID=40&md5=eea6c09df6d56d34b3cbeb7687592ccb	Department of Neurology, University of California, San Francisco, CA 94143-0518, United States	Raeber, A.J., Department of Neurology, University of California, San Francisco, CA 94143-0518, United States; Borchelt, D.R., Department of Neurology, University of California, San Francisco, CA 94143-0518, United States; Scott, M., Department of Neurology, University of California, San Francisco, CA 94143-0518, United States; Prusiner, S.B., Department of Neurology, University of California, San…	The scrapie prion protein (PrP(Sc)) is derived from a cellular isoform (PrP(C)) that acquires protease resistance posttranslationally. We have used several different experimental approaches in attempts to reconstitute in vitro the processes leading to protease-resistant PrP(Sc) molecules. In the first study, we performed mixing experiments by adding mouse PrP 27-30 (MoPrP 27-30), the protease-res…		proteinase; animal cell; article; cell free system; DNA replication; enzyme metabolism; gene mutation; gene translocation; Gerstmann syndrome; immunoblotting; nonhuman; prion; priority journal; protein metabolism; protein modification; proteinase inhibition; radioimmunoprecipitation; species differentiation; Syrian hamster	"Cell-free translation"	United States	Specific	Specific proteins
Codon context effect in virus translational readthrough A study in vitro of the determinants of TMV and Mo-MuLV amber suppression	Valle R.P.C., Drugeon G., Devignes-Morch M.-D., Legocki A.B., Haenni A.-L.	1992	26	https://www.scopus.com/inward/record.uri?eid=2-s2.0-0026717358&doi=10.1016%2f0014-5793%2892%2980984-O&partnerID=40&md5=07d4e18b8cb65790dc507c6f7ab01e6f	Institut Jacques Monod4 4 The Institut Jacques Monod is an 'Institut Mixte, CNRS - Université Paris 7'., 2 Place Jussieu - Tour 43, 75251 Paris Cedex 05, France	Valle, R.P.C., Institut Jacques Monod4 4 The Institut Jacques Monod is an 'Institut Mixte, CNRS - Université Paris 7'., 2 Place Jussieu - Tour 43, 75251 Paris Cedex 05, France; Drugeon, G., Institut Jacques Monod4 4 The Institut Jacques Monod is an 'Institut Mixte, CNRS - Université Paris 7'., 2 Place Jussieu - Tour 43, 75251 Paris Cedex 05, France; Devignes-Morch, M.-D., Institut Jacques Monod4 …	To assess the role of codon context on the efficiency of eukaryotic suppression of termination codons, we have compared, in a rabbit cell-free translation system, the readthrough efficiency related to two synthetic transcripts differing by the codon context around an amber codon. The codon contexts are derived from tobacco mosaic virus (TMV) and Moloney murine leukemia virus (Mo-MuLV) RNAs. The M…	Codon context. Amber codon; Nonsense suppression; Regulation of translation; RNA virus; Viral gene expression	article; codon; gene expression; moloney leukemia oncovirus; nonhuman; plant virus; priority journal; rna translation; rna virus; Article; controlled study; gene repression; Moloney murine leukemia virus; open reading frame; stop codon; Tobacco mosaic virus; translation regulation; virus transcription; Amino Acid Sequence; Animal; Base Sequence; Cell-Free System; Chloramphenicol O-Acetyltransfera…	"Cell-free translation"	Europe	Noncanonical	Protein modifications
Amplifiable messenger RNA	Wu Y., Zhang D.Y., Kramer F.R.	1992	22	https://www.scopus.com/inward/record.uri?eid=2-s2.0-0027079976&doi=10.1073%2fpnas.89.24.11769&partnerID=40&md5=e456c83f17ac9235d01dc3f102a527db	Department of Molecular Genetics, Public Health Research Institute, 455 First Avenue, New York, NY 10016, United States	Wu, Y., Department of Molecular Genetics, Public Health Research Institute, 455 First Avenue, New York, NY 10016, United States; Zhang, D.Y., Department of Molecular Genetics, Public Health Research Institute, 455 First Avenue, New York, NY 10016, United States; Kramer, F.R., Department of Molecular Genetics, Public Health Research Institute, 455 First Avenue, New York, NY 10016, United States	RNA molecules were prepared that consisted of an mRNA encoding chloramphenicol acetyltransferase embedded within the sequence of midivariant RNA, which is a template for the RNA-directed RNA polymerase Qβ replicase. These recombinant RNAs were shown to be bifunctional: they are amplified exponentially by incubation with Qβ replicase, and the replicated RNA serves as template for the cell-free syn…	Biologically active chloramphenicol acetyltransferase; Cell-free protein synthesis; Exponential RNA synthesis; Qβ replicase; Recombinant RNA	chloramphenicol acetyltransferase; messenger rna; recombinant rna; rna polymerase; article; cell free system; enzyme synthesis; hybridization; kinetics; messenger rna synthesis; nonhuman; priority journal; protein synthesis; rna translation; Base Sequence; Chloramphenicol O-Acetyltransferase; Genetic Engineering; Hydrogen Bonding; Molecular Sequence Data; Nucleic Acid Conformation; Q beta Replica…	"Cell-free protein synthesis"	United States	Improvement	Improved CFPS
Early disulfide bond formation prevents heterotypic aggregation of membrane proteins in a cell-free translation system	Yilla M., Doyle D., Sawyer J.T.	1992	20	https://www.scopus.com/inward/record.uri?eid=2-s2.0-0026690832&doi=10.1083%2fjcb.118.2.245&partnerID=40&md5=7cf522200826c7dcc383d40202b71c8c	Department of Biological Sciences, State University of New York, Buffalo, NY 14260, United States	Yilla, M., Department of Biological Sciences, State University of New York, Buffalo, NY 14260, United States; Doyle, D., Department of Biological Sciences, State University of New York, Buffalo, NY 14260, United States; Sawyer, J.T., Department of Biological Sciences, State University of New York, Buffalo, NY 14260, United States	We previously demonstrated that a heterotypic complex of the two rat asialoglycoprotein receptor subunits was assembled during cell-free translation (Sawyer, J. T., and D. Doyle. 1990. Proc. Natl. Acad. Sci. USA. 87:4854-4858). We have characterized this system further by analyzing polypeptide interactions under both reducing and oxidizing translation conditions. This report shows that the comple…		asialoglycoprotein; disulfide; glucose regulated protein; lectin; membrane protein; membrane receptor; protein subunit; article; binding affinity; cell free system; controlled study; disulfide bond; immunoprecipitation; nonhuman; oxidation; priority journal; protein assembly; protein domain; protein folding; protein synthesis; reduction; Animal; Antigens, CD26; Asialoglycoprotein Receptor; Cell-F…	"Cell-free translation"	United States	Membrane	Specific proteins
In vitro expression of thyroxine-binding globulin (TBG) variants. Impaired secretion of TBG(PRO-227) but not TBG(PRO-113)	Janssen O.E., Refetoff S.	1992	20	https://www.scopus.com/inward/record.uri?eid=2-s2.0-0026643484&partnerID=40&md5=471cfd15235aaa2a4aac26de351ccaf5	Thyroid Study Unit, University of Chicago, Box 138, 5841 S. Maryland Ave., Chicago, IL 60637, United States	Janssen, O.E., Thyroid Study Unit, University of Chicago, Box 138, 5841 S. Maryland Ave., Chicago, IL 60637, United States; Refetoff, S., Thyroid Study Unit, University of Chicago, Box 138, 5841 S. Maryland Ave., Chicago, IL 60637, United States	Thyroxine-binding globulin (TBG) is a glycoprotein that transports thyroid hormones in blood. Of two naturally occurring variants in man that harbor single proline substitutions (TBG-CD5 and TBG-Montreal), only TBG-CD5 manifests as complete TBG deficiency. In order to determine the pathophysiology of these TBG disorders, we expressed TBG-CD5 and TBG-Montreal (TBG-M), as well as the common type TB…		thyroxine; thyroxine binding globulin; amino acid substitution; animal cell; article; controlled study; microsome membrane; nonhuman; oocyte; polyacrylamide gel electrophoresis; priority journal; protein binding; protein defect; protein denaturation; protein secretion; protein synthesis; protein variant; reticulocyte lysate; rna processing; rna translation; scatchard plot; xenopus laevis; Animal;…	"Cell-free translation"	United States	Membrane	Specific proteins
A 12,500 MW protein is coded by region E3 of adenovirus	Hawkins L.K., Wold W.S.M.	1992	20	https://www.scopus.com/inward/record.uri?eid=2-s2.0-0026734804&doi=10.1016%2f0042-6822%2892%2990502-G&partnerID=40&md5=7364006d8a55b3ceb65d227ae68324b8	Institute for Molecular Virology, St. Louis University School of Medicine, 3681 Park Avenue, St. Louis, MO 63110, United States	Hawkins, L.K., Institute for Molecular Virology, St. Louis University School of Medicine, 3681 Park Avenue, St. Louis, MO 63110, United States; Wold, W.S.M., Institute for Molecular Virology, St. Louis University School of Medicine, 3681 Park Avenue, St. Louis, MO 63110, United States	There is an open reading frame between ATG291 and TGA612in the early region E3 transcription unit of adenovirus 2 (Ad2) that could encode a protein of 12,500 MW (12.5K). To address whether this protein is synthesized, we generated an antiserum against a TrpE-12.5K fusion protein which was expressed in Escherichia coli. This antiserum immunoprecipitated a doublet of about 12.5K apparent MW from [3…		antiserum; dna fragment; hybrid protein; messenger rna; adenovirus; article; cell culture; deletion mutant; escherichia coli; gene sequence; glycosylation; half life time; immunoprecipitation; infection; intron; nonhuman; open reading frame; priority journal; rna translation; virogenesis; virus gene; Adenoviruses, Human; Amino Acid Sequence; Antibodies, Viral; Antigens, Viral; Base Sequence; Clon…	"Cell-free translation"	United States	Specific	Specific proteins
Preparation and optimization of a cell-free translation system from Vicia sativa germ lacking ribosome-inactivating protein activity	Arias F.J., Rojo M.A., Ferreras J.M., Iglesias R., Muñoz R., Girbés T.	1992	16	https://www.scopus.com/inward/record.uri?eid=2-s2.0-0013685455&doi=10.1093%2fjxb%2f43.5.729&partnerID=40&md5=d409f8a35b0ba5f0816546aa6ac038d0	Departamento de Bioqulmica, Biologla Molecular y Fisiología, Facultad de Ciencias, Universidad de Valladolid, 47005 Valla, Spain	Arias, F.J., Departamento de Bioqulmica, Biologla Molecular y Fisiología, Facultad de Ciencias, Universidad de Valladolid, 47005 Valla, Spain; Rojo, M.A., Departamento de Bioqulmica, Biologla Molecular y Fisiología, Facultad de Ciencias, Universidad de Valladolid, 47005 Valla, Spain; Ferreras, J.M., Departamento de Bioqulmica, Biologla Molecular y Fisiología, Facultad de Ciencias, Universidad de …	A cell-free translation system from Vicia sativa with high activity for reading endogenous messengers was prepared. The concentrations of several of the components were optimized. The system was highly sensitive to cycloheximide, puromycin and fusidic acid, but was completely insensitive to chloramphenicol. The system lacks apparent free endogenous ribosome-inactivating protein activity. It was h…	Cell-free extracts; Protein synthesis; Ribosome-inactivating proteins; Translation system; Vicia sativa		"Cell-free translation"	Europe	Non-model organisms	Improved CFPS
Characterization by cDNA cloning of the mRNA of a highly basic human protein homologous to the yeast ribosomal protein YL41	Klaudiny J., von der Kammer H., Scheit K.H.	1992	14	https://www.scopus.com/inward/record.uri?eid=2-s2.0-0026786825&doi=10.1016%2f0006-291X%2892%2991282-U&partnerID=40&md5=345e3483e456f3f78873df9772d8dce4	Max-Planck-Institut für Biophysikalische Chemie, Abt. Molekulare Biologie, 3400 Göttingen, Germany; Laboratory of Genetic Engineering, Institute of Chemistry, Slovak Academy of Sciences, Bratislava, Czech Republic	Klaudiny, J., Laboratory of Genetic Engineering, Institute of Chemistry, Slovak Academy of Sciences, Bratislava, Czech Republic; von der Kammer, H., Max-Planck-Institut für Biophysikalische Chemie, Abt. Molekulare Biologie, 3400 Göttingen, Germany; Scheit, K.H., Max-Planck-Institut für Biophysikalische Chemie, Abt. Molekulare Biologie, 3400 Göttingen, Germany	From a cDNA library in λgt11 derived from poly(A)+ mRNA of human ovarian granulosa cells, a cDNA clone λHG12.1, containing an EcoRI insert of 470 bp, was identified. After subcloning of the insert into pUC18, the clone pHG12.1 was obtained and sequenced. The 5′-region of the insert of pHG12.1 was extended by the polymerase chain reaction (PCR) with cloned total cDNA. Assembly of the PCR fragment …		basic protein; complementary dna; messenger rna; ribosome protein; amino acid sequence; article; dna library; dna sequence; dna transcription; granulosa cell; human; human cell; molecular cloning; molecular weight; nonhuman; open reading frame; polymerase chain reaction; priority journal; rna translation; sequence homology; southern blotting; yeast; Amino Acid Sequence; Animal; Base Sequence; Blo…	"Cell-free translation"	Europe	Specific	Specific proteins
Heterogeneity of messenger RNA that encodes the rat insulin receptor is limited to the domain of exon 11: Analysis by RNA heteroduplex mapping, amplification of cDNA, and in vitro translation	Goldstein B.J., Dudley A.L.	1992	14	https://www.scopus.com/inward/record.uri?eid=2-s2.0-0026784678&doi=10.2337%2fdiab.41.10.1293&partnerID=40&md5=71b6fdb99d2cabeab44bc1be85774e95	Endocrinol./Metabolic Diseases Div., Alumni Hall, Jefferson Medical College, 1020 Locust Street, Philadelphia, PA 19107-6799, United States	Goldstein, B.J., Endocrinol./Metabolic Diseases Div., Alumni Hall, Jefferson Medical College, 1020 Locust Street, Philadelphia, PA 19107-6799, United States; Dudley, A.L., Endocrinol./Metabolic Diseases Div., Alumni Hall, Jefferson Medical College, 1020 Locust Street, Philadelphia, PA 19107-6799, United States	Structural isoforms of the insulin receptor that occur in various tissues have been postulated to be involved in certain actions of insulin in target cells. To determine whether these insulin-receptor subtypes are caused by alterations in the receptor primary structure, we used RNA heteroduplex mapping and amplification of cDNA to detect variation in the coding region of insulin-receptor mRNA fro…		complementary RNA; insulin receptor; messenger RNA; animal cell; article; DNA probe; DNA restriction; exon; gel electrophoresis; gene amplification; gene mapping; genetic heterogeneity; male; nonhuman; priority journal; rat; RNA analysis; RNA sequence; RNA translation	"Cell-free translation"	United States	Detection	Applications
Cell-free translation in reversed micelles	Nametkin S.N., Kolosov M.I., Ovodov S.Yu., Alexandrov A.N., Levashov A.V., Alakhov V.Yu., Kabanov A.V.	1992	6	https://www.scopus.com/inward/record.uri?eid=2-s2.0-0026641013&doi=10.1016%2f0014-5793%2892%2980800-V&partnerID=40&md5=a7def5b4e26bcd2fb91d7cc22281a997	Department of Chemical Enzymology, Faculty of Chemistry, M.V. Lomonosov Moscow State University, Moscow, 119899, Russian Federation; Research Center of Molecular Diagnostics and Therapy, Simpheropolsky blvd. 8, Moscow, 113149, Russian Federation; Institute of Protein Research, Russian Academy of Sciences, Pushchino, 142292 Moscow Region, Russian Federation	Nametkin, S.N., Department of Chemical Enzymology, Faculty of Chemistry, M.V. Lomonosov Moscow State University, Moscow, 119899, Russian Federation; Kolosov, M.I., Research Center of Molecular Diagnostics and Therapy, Simpheropolsky blvd. 8, Moscow, 113149, Russian Federation; Ovodov, S.Yu., Institute of Protein Research, Russian Academy of Sciences, Pushchino, 142292 Moscow Region, Russian Feder…	Cell-free translation in reversed micelles (RM) of surfactants in organic solvents is demonstrated using as an example the synthesis of human interleukin-2 by the wheat germ translation system solubilized in Brij 96 (oleyl-poly(10)oxyethylene ether) RM in cyclohexane. The translation system components and the product were recovered from the RM system by acetone precipitation. The recovery and tra…	Cell-free translation; Interleukin; Micellar enzymology; Reversed micelle	interleukin 2; article; human; micelle; priority journal; rna translation; Cell-Free System; Cyclohexanes; Human; Interleukin-2; Micelles; Polyethylene Glycols; Solubility; Translation, Genetic	"Cell-free synthesis"	Other	Membrane	Specific proteins
Protein translocation in the endoplasmic reticulum. Ultraviolet light induces the noncovalent association of nascent peptides with translocon proteins	Anderson L., Denny J.B.	1992	5	https://www.scopus.com/inward/record.uri?eid=2-s2.0-0027055578&partnerID=40&md5=1650f6778ffef35c0344a58583286da9	Division of Life Sciences, University of Texas, 6900 Loop 1604, NW, San Antonio, TX 78249-0662, United States	Anderson, L., Division of Life Sciences, University of Texas, 6900 Loop 1604, NW, San Antonio, TX 78249-0662, United States; Denny, J.B., Division of Life Sciences, University of Texas, 6900 Loop 1604, NW, San Antonio, TX 78249-0662, United States	We have photolyzed cell-free translation systems synthesizing β-lactamase with 254-nm ultraviolet light. In the presence of canine rough microsomes (RM), incomplete chains of β-lactamase became enriched relative to the full- length molecule in pellet fractions obtained following photolysis and alkaline carbonate extraction. In addition, high molecular weight aggregates were present on SDS-polyacr…		beta lactamase; concanavalin a; membrane protein; n ethylmaleimide; animal cell; article; covalent bond; dog; endoplasmic reticulum; membrane channel; microsome; molecular weight; nonhuman; photolysis; polyacrylamide gel electrophoresis; priority journal; protein denaturation; protein protein interaction; protein transport; ultraviolet radiation; Animal; beta-Lactamases; Cell-Free System; Cyclohe…	"Cell-free translation"	United States	Membrane	Specific proteins
Cell-free synthesis and membrane-integration of the reaction center subunit H from Rhodobacter capsulatus	Troschel D., Eckhardt S., Hoffschulte H.K., Müller M.	1992	3	https://www.scopus.com/inward/record.uri?eid=2-s2.0-0026535478&doi=10.1016%2f0378-1097%2892%2990672-B&partnerID=40&md5=b251491396ec769adbfb96fdd953bebd	Biochemisches Institut der Universität, Freiburg, Germany	Troschel, D., Biochemisches Institut der Universität, Freiburg, Germany; Eckhardt, S., Biochemisches Institut der Universität, Freiburg, Germany; Hoffschulte, H.K., Biochemisches Institut der Universität, Freiburg, Germany; Müller, M., Biochemisches Institut der Universität, Freiburg, Germany	The H-subunit of the photosynthetic reaction center of Rhodobacter capsulatus was synthesized in vitro by programming a R. capsulatus cell-free translation system with isolated H-protein mRNA. When intracytoplasmic membrane vehicles of R. capsulatus were added cotranslationally, newly synthesized H-protein sedimented on sucrose gradients with the membranes. The majority of the membrane-associated…	Cell-free synthesis; Intracytoplasmic membrane; Membrane biogenesis; Photosynthetic apparatus; Reaction center subunit; Rhodobacter capsulatus	messenger RNA; protein; article; biosynthesis; cell membrane; immunoprecipitation; nonhuman; photosynthesis; priority journal; Rhodobacter capsulatus; Rhodobacter capsulatus; Rhodopseudomonas	"Cell-free synthesis"	Europe	Membrane	Specific proteins
Molecular area involved in the in-vitro dimerization of the murine p55 IL-2 receptor	Lorenzo F., Jaulin C., Jankovic D.Lj., Theze J.	1992	3	https://www.scopus.com/inward/record.uri?eid=2-s2.0-0026890602&doi=10.1016%2f1043-4666%2892%2990066-Z&partnerID=40&md5=25658e401adc7b7ee6cf0b89addffb64	Unité d'Immunogénétique Cellulaire, Institut Pasteur, Paris, France; Unité de Biologie Moléculaire du Gène, Institut Pasteur, Paris, France	Lorenzo, F., Unité d'Immunogénétique Cellulaire, Institut Pasteur, Paris, France; Jaulin, C., Unité de Biologie Moléculaire du Gène, Institut Pasteur, Paris, France; Jankovic, D.Lj., Unité d'Immunogénétique Cellulaire, Institut Pasteur, Paris, France; Theze, J., Unité d'Immunogénétique Cellulaire, Institut Pasteur, Paris, France	In order to study structure-function relationship of the Mr 55 000 subunit of the murine IL-2R (p55 IL-2R) by epitope mapping, we have expressed the p55 IL-2R molecule in a cell-free translation system. Under these in vitro conditions, we detected the expected p55 IL-2R polypeptide initiated at Met 1 and, in addition, two internally initiated molecules at Met 64 and Met 105. In this report we des…	interleukin 2; lymphocyte; receptors	interleukin 2 receptor; monoclonal antibody; peptide fragment; Receptors, Interleukin 2; recombinant protein; animal; article; chemistry; macromolecule; molecular weight; mouse; protein conformation; serodiagnosis; Animal; Antibodies, Monoclonal; Macromolecular Systems; Mice; Molecular Weight; Peptide Fragments; Precipitin Tests; Protein Conformation; Receptors, Interleukin-2; Recombinant Protein…	"Cell-free translation"	Europe	Specific	Specific proteins
Cell-free synthesis of glycolipid candidate precursor(s) for glycosyl-phosphatidylinositol anchors of toxoplasma gondii surface proteins	Tomavo S., Dubremetz J.-F., Schwarz R.T.	1992	2	https://www.scopus.com/inward/record.uri?eid=2-s2.0-0026508304&partnerID=40&md5=2fda7681a8c673ebd6a3f25cdd9b19c5	Med Zentrum fur Hygiene, Philipps Universitat Marburg, D-3550 Marburg, Germany	Tomavo, S., Med Zentrum fur Hygiene, Philipps Universitat Marburg, D-3550 Marburg, Germany; Dubremetz, J.-F., Med Zentrum fur Hygiene, Philipps Universitat Marburg, D-3550 Marburg, Germany; Schwarz, R.T., Med Zentrum fur Hygiene, Philipps Universitat Marburg, D-3550 Marburg, Germany	[No abstract available]		glycolipid; glycosylphosphatidylinositol; animal cell; cell free system; conference paper; in vitro study; lipid analysis; lipogenesis; nonhuman; priority journal; toxoplasma gondii; Animal; Cell-Free System; Glycolipids; Glycosylphosphatidylinositols; Guanosine Diphosphate Mannose; Membrane Glycoproteins; Radioisotope Dilution Technique; Support, Non-U.S. Gov't; Toxoplasma; Tritium; Uridine Diph…	"Cell-free synthesis"	Europe	Specific	Specific proteins
Cell‐free Translation of Potyviral RNA Including Extracts from Disease Resistant Soybean	Mansky L.M., Durand D.P., Hill J.H.	1992	2	https://www.scopus.com/inward/record.uri?eid=2-s2.0-84936483904&doi=10.1111%2fj.1439-0434.1992.tb01300.x&partnerID=40&md5=8b04a4e4323c0e221b10f1fd66d4834c	Department of Plant Pathology, Iowa State University, Ames, Iowa, 50011-1020, United States	Mansky, L.M., Department of Plant Pathology, Iowa State University, Ames, Iowa, 50011-1020, United States; Durand, D.P., Department of Plant Pathology, Iowa State University, Ames, Iowa, 50011-1020, United States; Hill, J.H., Department of Plant Pathology, Iowa State University, Ames, Iowa, 50011-1020, United States	Cell‐free translation of soybean mosaic virus (SMV), strain G2 or G7, RNAs in the presence of fractionated leaf extracts from the cultivars Davis or Williams‘82 revealed no differences that were associated with disease resistance of the cultivars to the virus strains. Extracts of leaf tissue from Davis (resistant to strain G2) and susceptible Williams‘82 were fractionated into three broad peaks. …			"Cell-free translation"	United States	Non-model organisms	Improved CFPS
Characterization of a cell-free translation system from Agrobacterium tumefaciens	Ferreras J.M., Alegre C., Iglesias R., Girbes T.	1992	2	https://www.scopus.com/inward/record.uri?eid=2-s2.0-0026539940&doi=10.1042%2fbst020314s&partnerID=40&md5=6485f983b8a59da0941a9890f80a3059	Departamento de Bioquimica, Facultad de Ciencias, Universidad de Valladolid, 47005 Valladolid, Spain	Ferreras, J.M., Departamento de Bioquimica, Facultad de Ciencias, Universidad de Valladolid, 47005 Valladolid, Spain; Alegre, C., Departamento de Bioquimica, Facultad de Ciencias, Universidad de Valladolid, 47005 Valladolid, Spain; Iglesias, R., Departamento de Bioquimica, Facultad de Ciencias, Universidad de Valladolid, 47005 Valladolid, Spain; Girbes, T., Departamento de Bioquimica, Facultad de…	[No abstract available]		gelonin; momordin; protein synthesis inhibitor; ricin; cell free system; conference paper; Escherichia coli; molecular cloning; nonhuman; polysome; priority journal; protein synthesis inhibition; Rhizobium radiobacter; RNA translation; Agrobacterium tumefaciens; Escherichia coli	"Cell-free translation"	Europe	Non-model organisms	Improved CFPS
Cell-free translation systems from different eukaryotes differ in their sensitivity to a templates sugar-phosphate backbone	Potapov A.P., Ovcharenko G.V., Soldatkin K.O., Shul'ga N.I., Soldatkin A.P., El'skaya A.V.	1992	2	https://www.scopus.com/inward/record.uri?eid=2-s2.0-0026778467&doi=10.1016%2f0300-9084%2892%2990083-Q&partnerID=40&md5=73e62a039b742f4e0110f3cf1c4196f7	Institute of Molecular Biology and Genetics, The Ukrainian Academy of Sciences, Kiev, 252627 Zabolotnogo 150, Ukraine	Potapov, A.P., Institute of Molecular Biology and Genetics, The Ukrainian Academy of Sciences, Kiev, 252627 Zabolotnogo 150, Ukraine; Ovcharenko, G.V., Institute of Molecular Biology and Genetics, The Ukrainian Academy of Sciences, Kiev, 252627 Zabolotnogo 150, Ukraine; Soldatkin, K.O., Institute of Molecular Biology and Genetics, The Ukrainian Academy of Sciences, Kiev, 252627 Zabolotnogo 150, U…	To study the role of a messenger sugar-phosphate backbone in the ribosomal decoding process, poly(U) and poly(dT) template activity in different eukaryotic systems has been compared. 80S ribosomes from Saccharomyces cerevisiae appeared to be able to translate poly(dT) both in the presence and in the absence of elongation factors, contrary to poly(U). However, ribosomes from higher eukaryotes (whe…		animal tissue; conference paper; eukaryote; liver; nonhuman; priority journal; rabbit; ribosome; rna translation; saccharomyces cerevisiae; Animal; Binding Sites; Cell-Free System; Chromatography, Gel; Comparative Study; Liver; Poly T; Poly U; Rabbits; Ribosomes; RNA, Transfer, Phe; Saccharomyces cerevisiae; Templates, Genetic; Translation, Genetic; Triticum; Animalia; Eukaryota; Oryctolagus cuni…	"Cell-free translation"	Europe	Non-model organisms	Improved CFPS
Gene expression in cell-free systems on a preparative scale [Ekspressiia genov v beskletochnykh sistemakh v preparativnom masshtabe.]	Spirin A.S.	1992	1	https://www.scopus.com/inward/record.uri?eid=2-s2.0-0026935208&partnerID=40&md5=7294809250e0ab1731348e2119203146		Spirin, A.S.	In vivo expression of foreign or synthetic genes can be subject to certain restrictions such as protein aggregation, degradation and toxicity. Conventional in vitro systems can overcome these problems, but in turn suffer from other limitations, in particular short life-time and low protein yield. In this review, two types of gene expression system are described. Both are based on the novel concep…		DNA; messenger RNA; article; cell free system; DNA template; gene expression; genetic transcription; genetics; plasmid; RNA translation; Cell-Free System; DNA; English Abstract; Gene Expression; Plasmids; RNA, Messenger; Templates, Genetic; Transcription, Genetic; Translation, Genetic	"Cell-free translation"	Other	Improvement	Improved CFPS
NS3 is a serine protease required for processing of hepatitis C virus polyprotein	Tomei L., Failla C., Santolini E., De Francesco R., La Monica N.	1993	401	https://www.scopus.com/inward/record.uri?eid=2-s2.0-0027176287&doi=10.1128%2fjvi.67.7.4017-4026.1993&partnerID=40&md5=4af7129160ee68a37c3d7a06cb7e4ff8	IRBMPA, Pomezia, 00040 Rome, Italy	Tomei, L., IRBMPA, Pomezia, 00040 Rome, Italy; Failla, C., IRBMPA, Pomezia, 00040 Rome, Italy; Santolini, E., IRBMPA, Pomezia, 00040 Rome, Italy; De Francesco, R., IRBMPA, Pomezia, 00040 Rome, Italy; La Monica, N., IRBMPA, Pomezia, 00040 Rome, Italy	Hepatitis C virus (HCV) possesses a positive-sense RNA genome which encodes a large polyprotein of 3,010 amino acids. Previous data and sequence analysis have indicated that this polyprotein is processed by cellular proteases and possibly by a virally encoded serine protease localized in the N-terminal domain of nonstructural protein NS3. To characterize the molecular aspects of HCV protein bioge…		alanine; protein p21; serine; serine proteinase; structural protein; virus protein; virus RNA; amino terminal sequence; article; enzyme activity; enzyme localization; HeLa cell; Hepatitis C virus; hepatitis non A non B; human; human cell; priority journal; protein determination; protein processing; virus genome; virus morphology	"Cell-free translation"	Europe	Specific	Specific proteins
A second hepatitis C virus-encoded proteinase	Grakoui A., McCourt D.W., Wychowski C., Feinstone S.M., Rice C.M.	1993	377	https://www.scopus.com/inward/record.uri?eid=2-s2.0-0027436831&doi=10.1073%2fpnas.90.22.10583&partnerID=40&md5=96be7329defefe8e60390a9cabb989c1	Department of Molecular Microbiology, Washington University, School of Medicine, 660 South Euclid Avenue, St. Louis, MO 63110-1093, United States; Howard Hughes Medical Institute, Washington University, School of Medicine, 660 South Euclid Avenue, St. Louis, MO 63110-1093, United States; Division of Virology, Ctr. of Eval. and Biologics Research, Food and Drug Administration, 8800 Rockville Pike,…	Grakoui, A., Department of Molecular Microbiology, Washington University, School of Medicine, 660 South Euclid Avenue, St. Louis, MO 63110-1093, United States; McCourt, D.W., Howard Hughes Medical Institute, Washington University, School of Medicine, 660 South Euclid Avenue, St. Louis, MO 63110-1093, United States; Wychowski, C., Division of Virology, Ctr. of Eval. and Biologics Research, Food an…	Host and viral proteinases are believed to be required for the production of at least nine hepatitis C virus (HCV)-specific polyprotein cleavage products. Although several cleavages appear to be catalyzed by host signal peptidase or the HCV NS3 serine proteinase, the enzyme responsible for cleavage at the 2/3 site has not been identified. In this report, we have defined the 2/3 cleavage site and …	Antiviral; Flavivirus; Polyprotein processing	Animalia; Escherichia coli; Flavivirus; Hepatitis C virus; Mammalia; Animalia; Escherichia coli; Flavivirus; Hepatitis C virus; Mammalia; proteinase; article; carboxy terminal sequence; enzyme analysis; enzyme purification; flavivirus; hepatitis c; nonhuman; priority journal; protein degradation; protein processing; rna replication; Amino Acid Sequence; Base Sequence; Cell-Free System; DNA Primer…	"Cell-free translation"	United States	Specific	Specific proteins
Recombinant vaccinia virus K3L gene product prevents activation of double- stranded RNA-dependent, initiation factor 2α-specific protein kinase	Carroll K., Elroy-Stein O., Moss B., Jagus R.	1993	158	https://www.scopus.com/inward/record.uri?eid=2-s2.0-0027163011&partnerID=40&md5=6bb0529f3f02e948a929527ff447d9a4	Center of Marine Biotechnology, 600 E. Lombard St., Baltimore, MD 21202, United States	Carroll, K., Center of Marine Biotechnology, 600 E. Lombard St., Baltimore, MD 21202, United States; Elroy-Stein, O., Center of Marine Biotechnology, 600 E. Lombard St., Baltimore, MD 21202, United States; Moss, B., Center of Marine Biotechnology, 600 E. Lombard St., Baltimore, MD 21202, United States; Jagus, R., Center of Marine Biotechnology, 600 E. Lombard St., Baltimore, MD 21202, United Stat…	Deletion of the vaccinia virus K3L gene, a homologue of the α subunit of protein synthesis initiation factor 2, has been reported to reduce the ability of the virus to grow in interferon-treated cells (Beattie, E., Tattaglia, J., and Paoletti, E. (1991) Virology 183, 419-422). Purified recombinant K3L gene product, pK3(r), has potent effects on activation of double-stranded (ds) RNA-dependent, in…		double stranded rna; initiation factor 2; protein kinase; sulfur 35; article; controlled study; enzyme activation; hela cell; human; human cell; nonhuman; priority journal; protein phosphorylation; protein synthesis inhibition; rabbit; rna translation; translation regulation; vaccinia virus; virus cell interaction; virus recombinant; virus replication; Animal; Base Sequence; Cell Line; Cloning, M…	"Cell-free translation"	United States	Specific	Specific proteins
Structural and functional changes of lysosomal acid α-glucosidase during intracellular transport and maturation	Wisselaar H.A., Kroos M.A., Hermans M.M.P., Van Beeumen J., Reuser A.J.J.	1993	118	https://www.scopus.com/inward/record.uri?eid=2-s2.0-0027392113&partnerID=40&md5=77f3cb87e8aefdd6969d86b737550995	Dept. of Cell Biology and Genetics, Erasmus University, P. O. Box 1738, 3000 DR Rotterdam, Netherlands	Wisselaar, H.A., Dept. of Cell Biology and Genetics, Erasmus University, P. O. Box 1738, 3000 DR Rotterdam, Netherlands; Kroos, M.A., Dept. of Cell Biology and Genetics, Erasmus University, P. O. Box 1738, 3000 DR Rotterdam, Netherlands; Hermans, M.M.P., Dept. of Cell Biology and Genetics, Erasmus University, P. O. Box 1738, 3000 DR Rotterdam, Netherlands; Van Beeumen, J., Dept. of Cell Biology a…	The synthesis and posttranslational modification of lysosomal acid α- glucosidase were studied in a cell-free translation system and in mammalian cells transfected with acid α-glucosidase cDNA constructs. The newly synthesized precursor, sequestered in the endoplasmic reticulum, was demonstrated to be membrane-bound by lack of signal peptide cleavage, and to be catalytically inactive. Sugar chain…		complementary dna; glucan 1,4 alpha glucosidase; lysosome enzyme; membrane enzyme; thiol proteinase; animal cell; article; controlled study; dna transfection; endoplasmic reticulum; enzyme specificity; enzyme structure; enzyme synthesis; golgi complex; intracellular transport; lysosome; monkey; nonhuman; priority journal; protein processing; protein targeting; Amino Acid Sequence; Animal; Biologi…	"Cell-free translation"	Europe	PTM	Protein modifications
Expression cloning of the early activation antigen CD69, a type II integral membrane protein with a C-type lectin domain	Hamann J., Fiebig H., Strauss M.	1993	117	https://www.scopus.com/inward/record.uri?eid=2-s2.0-0027231732&partnerID=40&md5=c1935c3afa41d4bea65dc755fe4374b6	Max-Planck-Gesellschaft, Arbeitsgruppe Zellteilungsregulation, Max-Delbruck-Haus, Robert-Rossle-Strasse 10, D-O-1115 Berlin-Buch, Germany	Hamann, J., Max-Planck-Gesellschaft, Arbeitsgruppe Zellteilungsregulation, Max-Delbruck-Haus, Robert-Rossle-Strasse 10, D-O-1115 Berlin-Buch, Germany; Fiebig, H., Max-Planck-Gesellschaft, Arbeitsgruppe Zellteilungsregulation, Max-Delbruck-Haus, Robert-Rossle-Strasse 10, D-O-1115 Berlin-Buch, Germany; Strauss, M., Max-Planck-Gesellschaft, Arbeitsgruppe Zellteilungsregulation, Max-Delbruck-Haus, Ro…	CD69 is a very early activation Ag of T lymphocytes. It is a cell surface glycoprotein that can only be detected after stimulation of lymphocytes. Despite extensive studies on its biologic activities, little is known about its molecular function. To investigate the latter in more detail, we have cloned a cDNA encoding CD69 on the basis of its expression in COS cells. The nucleotide sequence of cl…		cd69 antigen; complementary dna; amino terminal sequence; antigen detection; antigen expression; article; human; human cell; molecular cloning; nucleotide sequence; priority journal; protein glycosylation; sequence homology; structure analysis; t lymphocyte activation; Amino Acid Sequence; Antigens, CD; Antigens, Differentiation, T-Lymphocyte; Base Sequence; Cloning, Molecular; DNA; Gene Expressi…	"in vitro protein synthesis"	Europe	Membrane	Specific proteins
Evidence for an alternate model of human P-glycoprotein structure and biogenesis	Skach W.R., Calayag M.C., Lingappa V.R.	1993	115	https://www.scopus.com/inward/record.uri?eid=2-s2.0-0027512232&partnerID=40&md5=2838ce1a85251b732ae561b0d6979461	Department of Medicine, University of California, San Francisco, CA 94143-044, United States	Skach, W.R., Department of Medicine, University of California, San Francisco, CA 94143-044, United States; Calayag, M.C., Department of Medicine, University of California, San Francisco, CA 94143-044, United States; Lingappa, V.R., Department of Medicine, University of California, San Francisco, CA 94143-044, United States	We have studied the transmembrane topology of human P-glycoprotein (MDR1) using protein chimeras in Xenopus oocytes and full-length native protein in a cell-free translation system. We find both in vivo and in vitro, that the peptide region between putative transmembrane helices (TM) 8 and 9 resides in the endoplasmic reticulum lumen not in the cytosol as predicted. The topology of the carboxyl-t…		membrane protein; amino terminal sequence; animal cell; article; controlled study; endoplasmic reticulum; nonhuman; priority journal; protein domain; protein localization; xenopus laevis; Amino Acid Sequence; Animal; Base Sequence; Cattle; Cloning, Molecular; DNA; Dogs; Human; Membrane Glycoproteins; Models, Chemical; Molecular Sequence Data; P-Glycoprotein; Protein Conformation; Rabbits; Support…	"Cell-free translation"	United States	Membrane	Specific proteins
Nuclear localization of a double-stranded rna-binding protein encoded by the vaccinia virus e3l gene	Yuwen H., Cox J.H., Yewdell J.R., Bennink J.R., Moss B.	1993	114	https://www.scopus.com/inward/record.uri?eid=2-s2.0-0027255150&doi=10.1006%2fviro.1993.1424&partnerID=40&md5=54ae948b8989cb6ec2c68fb140c3a01a	Laboratory of Viral Diseases, NIAID, National Institutes of Health, Bethesda, MD 20892, United States; Biological Carcinogenesis Program, Division of Cancer Etiology, National Cancer Institute National Institutes of Health, Bethesda, MD 20892, United States	Yuwen, H., Laboratory of Viral Diseases, NIAID, National Institutes of Health, Bethesda, MD 20892, United States, Biological Carcinogenesis Program, Division of Cancer Etiology, National Cancer Institute National Institutes of Health, Bethesda, MD 20892, United States; Cox, J.H., Laboratory of Viral Diseases, NIAID, National Institutes of Health, Bethesda, MD 20892, United States; Yewdell, J.R., …	We produced a B cell hybridoma (TW2.3) from vaccinia virus-infected mice that secreted a monoclonal antibody (MAb) reactive with a 25-kDA early viral protein that was localized by laser scanning confocal microscopy to the nucleus and cytoplasmic viral factory regions of infected cells. By cell-free translation of mRNA selected by hybridization to a complete library of vaccinia virus DNA fragments…			"Cell-free translation"	United States	Specific	Specific proteins
Expression of Myelin Protein Genes and Other Myelin Components in an Oligodendrocytic Cell Line Conditionally Immortalized with a Temperature‐Sensitive Retrovirus	Verity A.N., Bredesen D., Vonderscher C., Handley V.W., Campagnoni A.T.	1993	106	https://www.scopus.com/inward/record.uri?eid=2-s2.0-0027509316&doi=10.1111%2fj.1471-4159.1993.tb03188.x&partnerID=40&md5=5c1196e8f58b87e9b45fec92d4031831	Mental Retardation Research Center, Ucla School of Medicine, Los Angeles, California, United States; Departments of Pathology and Neurology, UCLA School of Medicine, Los Angeles, California, United States	Verity, A.N., Mental Retardation Research Center, Ucla School of Medicine, Los Angeles, California, United States, Departments of Pathology and Neurology, UCLA School of Medicine, Los Angeles, California, United States; Bredesen, D., Departments of Pathology and Neurology, UCLA School of Medicine, Los Angeles, California, United States; Vonderscher, C., Mental Retardation Research Center, Ucla Sc…	Abstract: We have conditionally immortalized oligodendrocytes isolated from normal and shiverer primary mouse brain cultures through the use of the retroviral vector ZIPSVtsA58. This vector encodes an immortalizing thermolabile simian virus 40 large T antigen (Tag) and allows for clonal selection by conferring neomycin (G418) resistance. We isolated 14 shiverer and 10 normal lines that expressed …	Astrocyte; Cell immortalization; Glial cells; Oligodendrocyte; Shiverer mutation; SV40 large T antigen	messenger rna; myelin basic protein; proteolipid protein; animal cell; article; gene expression; immunocytochemistry; mouse; nerve cell culture; newborn; nonhuman; oligodendroglia; polymerase chain reaction; priority journal; simian virus 40; temperature sensitive mutant; 2',3'-Cyclic-Nucleotide Phosphodiesterases; Animal; Animals, Newborn; Antigens, Polyomavirus Transforming; Base Sequence; Brai…	"Cell-free protein synthesis"	United States	Specific	Specific proteins
Cell-free synthesis and assembly of prolyl 4-hydroxylase: The role of the β-subunit (PDI) in preventing misfolding and aggregation of the α-subunit	John D.C.A., Grant M.E., Bulleid N.J.	1993	92	https://www.scopus.com/inward/record.uri?eid=2-s2.0-0027415488&doi=10.1002%2fj.1460-2075.1993.tb05803.x&partnerID=40&md5=d1a99451b9b1d712f9609f9499fe8468	Dept Biochemistry/Molecular Biology, University of Manchester, Oxford Road, Manchester M13 9PT, United Kingdom	John, D.C.A., Dept Biochemistry/Molecular Biology, University of Manchester, Oxford Road, Manchester M13 9PT, United Kingdom; Grant, M.E., Dept Biochemistry/Molecular Biology, University of Manchester, Oxford Road, Manchester M13 9PT, United Kingdom; Bulleid, N.J., Dept Biochemistry/Molecular Biology, University of Manchester, Oxford Road, Manchester M13 9PT, United Kingdom	Prolyl 4-hydroxylase (P4-H) catalyses a vital post-translational modification in the biosynthesis of collagen. The enzyme consists of two distinct polypeptides forming an α2β2 tetramer (α = 64 kDa, β = 60 kDa), the β-subunit being identical to the multifunctional enzyme protein disulfide isomerase (PDI). By studying the cell-free synthesis of the rat α-subunit of P4H we have shown that the α-subu…	BiP; Cell-free synthesis; Prolyl 4-hydroxylase; Protein disulfide; Subunit assembly	enzyme antibody; glucose regulated protein; procollagen proline 2 oxoglutarate 4 dioxygenase; protein disulfide isomerase; signal peptide; animal cell; article; cell free system; complex formation; density gradient centrifugation; disulfide bond; dog; endoplasmic reticulum; enzyme glycosylation; enzyme subunit; enzyme synthesis; immunoprecipitation; membrane vesicle; microsome membrane; nonhuman;…	"Cell-free synthesis"	Europe	PTM	Protein modifications
Possible involvement of inefficient cleavage of preprovasopressin by signal peptidase as a cause for familial central diabetes insipidus	Ito M., Oiso Y., Murase T., Kondo K., Saito H., Chinzei T., Racchi M., Lively M.O.	1993	90	https://www.scopus.com/inward/record.uri?eid=2-s2.0-0027311315&doi=10.1172%2fJCI116494&partnerID=40&md5=5c24c8ce7bc2cdab9cf87bfb26ea026f	First Dept. of Internal Medicine, Nagoya University, School of Medicine, Nagoya, Aichi 466, Japan; Internal Medicine, Kakogawa Municipal Hospital, Kakogawa, Hyogo 675, Japan; Department of Biochemistry, Bowman Gray School of Medicine, Wake Forest University, Winston-Salem, NC 27157, United States; First Dept. of Internal Medicine, Nagoya University, School of Medicine, 65 Tsurumai-cho, Showa-ku, …	Ito, M., First Dept. of Internal Medicine, Nagoya University, School of Medicine, Nagoya, Aichi 466, Japan, First Dept. of Internal Medicine, Nagoya University, School of Medicine, 65 Tsurumai-cho, Showa-ku, Nagoya Aichi 466, Japan; Oiso, Y., First Dept. of Internal Medicine, Nagoya University, School of Medicine, Nagoya, Aichi 466, Japan; Murase, T., First Dept. of Internal Medicine, Nagoya Univ…	A transition of G to A at nucleotide position 279 in exon 1 of the vasopressin gene has been identified in patients with familial central diabetes insipidus. The mutation predicts an amino acid substitution of Thr (ACG) for Ala (GCG) at the COOH terminus of the signal peptide in preprovasopressin (preproVP). Translation in vitro of wild-type and mutant mRNAs produced 19-kD preproVPs. When transla…	Amino acid sequence analysis; Cell-free translation; Direct sequencing; Provasopressin; Signal peptide	signal peptide; vasopressin; amino acid sequence; amino acid substitution; article; clinical article; diabetes insipidus; female; gene mutation; human; human cell; japan; male; pathogenesis; priority journal; protein degradation; vasopressin release; Amino Acid Sequence; Amino Acids; Base Sequence; Cloning, Molecular; Diabetes Insipidus; Endopeptidases; Exons; Female; Genome; Human; Japan; Male; …	"Cell-free translation"	United States	Specific	Specific proteins
The 3′ untranslated region of satellite tobacco necrosis virus RNA stimulates translation in vitro	Danthinne X., Seurinck J., Meulewaeter F., Van Montagu M., Cornelissen M.	1993	89	https://www.scopus.com/inward/record.uri?eid=2-s2.0-0027256025&doi=10.1128%2fMCB.13.6.3340&partnerID=40&md5=54c6126c33ad67445ea30d10987916d6	Plant Genetic Systems N.V., Joseph Plateaustraat 22, 9000 Ghent, Belgium; Laboratorium voor Genetica, Rijksuniversiteit Gent, 9000 Ghent, Belgium	Danthinne, X., Plant Genetic Systems N.V., Joseph Plateaustraat 22, 9000 Ghent, Belgium, Laboratorium voor Genetica, Rijksuniversiteit Gent, 9000 Ghent, Belgium; Seurinck, J., Plant Genetic Systems N.V., Joseph Plateaustraat 22, 9000 Ghent, Belgium; Meulewaeter, F., Plant Genetic Systems N.V., Joseph Plateaustraat 22, 9000 Ghent, Belgium; Van Montagu, M., Laboratorium voor Genetica, Rijksuniversi…	The RNA of satellite tobacco necrosis virus (STNV) is a monocistronic messenger that lacks both a 5′ cap structure and a 3′ poly(Δ) tail. We show that in a cell-free translation system derived from wheat germ, STNV RNA lacking the 600-nucleotide trailer is translated an order of magnitude less efficiently than full-size RNA. Deletion analyses positioned the translational enhancer domain (TED) wit…		Nicotiana tabacum; Picornaviridae; Tobacco necrosis satellite virus; Triticum aestivum; unidentified tobacco necrosis virus; complementary dna; virus rna; article; dna synthesis; enhancer region; nonhuman; northern blotting; picornavirus; priority journal; rna sequence; rna structure; rna virus; virus detection; virus infection; virus mutation; virus purification; virus transcription; Base Sequen…	"Cell-free translation"	Europe	Specific	Specific proteins
Membrane topology of the N-terminal half of the hamster P-glycoprotein molecule	Zhang J.-T., Duthie M., Ling V.	1993	78	https://www.scopus.com/inward/record.uri?eid=2-s2.0-0027284115&partnerID=40&md5=92a9e898c3dcdb73d8ab21bd6f9dd3e6	Div. of Molecular/Structural Biology, Ontario Cancer Inst., 500 Sherbourne St., Toronto, Ont. M4X 1K9, Canada	Zhang, J.-T., Div. of Molecular/Structural Biology, Ontario Cancer Inst., 500 Sherbourne St., Toronto, Ont. M4X 1K9, Canada; Duthie, M., Div. of Molecular/Structural Biology, Ontario Cancer Inst., 500 Sherbourne St., Toronto, Ont. M4X 1K9, Canada; Ling, V., Div. of Molecular/Structural Biology, Ontario Cancer Inst., 500 Sherbourne St., Toronto, Ont. M4X 1K9, Canada	P-glycoprotein (Pgp) is a tandemly duplicated plasma membrane protein containing 12 predicted transmembrane (TM) segments and two cytoplasmic ATP- binding domains. Pgp appears to be responsible for multidrug resistance in cancer cells. A detailed knowledge of the topological structure of Pgp will be required for understanding its mechanism of action. Previously, we have investigated the membrane …		glycopeptidase; glycoprotein P; proteinase; amino terminal sequence; animal cell; article; bilayer membrane; Chinese hamster; controlled study; microsome membrane; nonhuman; priority journal; protein localization; protein processing; rabbit; reticulocyte; Adenosine Triphosphate; Animal; Binding Sites; Carrier Proteins; Cell Membrane; Cell-Free System; Cricetulus; Drug Resistance; Glycosylation; H…	"Cell-free translation"	Canada	Membrane	Specific proteins
Identification of Important Residues within the Putative Nucleoside Binding Site of HSV-1 Thymidine Kinase by Random Sequence Selection: Analysis of Selected Mutants in Vitro	Black M.E., Loeb L.A.	1993	57	https://www.scopus.com/inward/record.uri?eid=2-s2.0-0027501570&doi=10.1021%2fbi00094a019&partnerID=40&md5=408bb19f18466676a732cd6216c9e1bf	Joseph Gottstein Memorial Cancer Research Laboratory, Department of Pathology, SM-30, School of Medicine, University of Washington, Seattle, Washington 98195, United States	Black, M.E., Joseph Gottstein Memorial Cancer Research Laboratory, Department of Pathology, SM-30, School of Medicine, University of Washington, Seattle, Washington 98195, United States; Loeb, L.A., Joseph Gottstein Memorial Cancer Research Laboratory, Department of Pathology, SM-30, School of Medicine, University of Washington, Seattle, Washington 98195, United States	Random sequence mutagenesis in conjunction with genetic complementation was used to map the function of amino acid residues within the putative nucleoside binding site of the herpes simplex virus type 1 (HSV-1) thymidine kinase (TK). Six codons of the putative nucleoside binding site of the HSV-1 tk were substituted by a duplex of extended oligonucleotides containing 20% random sequences. Approxi…		aciclovir; thymidine kinase; zidovudine; amino acid sequence; amino acid substitution; article; binding site; codon; enzyme activity; enzyme binding; enzyme phosphorylation; enzyme specificity; escherichia coli; gene mapping; herpes simplex virus 1; molecular cloning; mutagenesis; nonhuman; priority journal; reticulocyte; Animal; Base Sequence; Binding Sites; Consensus Sequence; Enzyme Stability;…	"Cell-free translation"	United States	Specific	Specific proteins
Characterization of ribosomal frameshifting for expression of pol gene products of human T-cell leukemia virus type I	Seok Hyun Nam, Copeland T.D., Hatanaka M., Oroszlan S.	1993	47	https://www.scopus.com/inward/record.uri?eid=2-s2.0-0027439611&doi=10.1128%2fjvi.67.1.196-203.1993&partnerID=40&md5=732d8b2dba43b48ef8fef6ec93b640d1	ABL-Basic Research Program, Molec. Virology/Carcinogenesis Lab., National Cancer Institute-FCRDC, Frederick, MD 21702-1201, United States	Seok Hyun Nam, ABL-Basic Research Program, Molec. Virology/Carcinogenesis Lab., National Cancer Institute-FCRDC, Frederick, MD 21702-1201, United States; Copeland, T.D., ABL-Basic Research Program, Molec. Virology/Carcinogenesis Lab., National Cancer Institute-FCRDC, Frederick, MD 21702-1201, United States; Hatanaka, M., ABL-Basic Research Program, Molec. Virology/Carcinogenesis Lab., National Ca…	For study of the pol gene expression of human T-cell leukemia virus type I (HTLV-I), RNA was transcribed in vitro from proviral DNA and translated in rabbit reticulocyte lysates. This cell-free translation resulted in two major translation products representing the Gag and Gag-Pro polyproteins. By contrast, the Gag-Pro-Pol polyprotein could be readily observed only when translation was performed …		gene product; signal peptide; amino acid sequence; article; deletion mutant; frameshift mutation; gene expression; Human T cell leukemia virus 1; immunoprecipitation; nonhuman; point mutation; polyacrylamide gel electrophoresis; priority journal; reticulocyte lysate; RNA transcription; RNA translation; virus gene; virus morphology	"Cell-free translation"	United States	Specific	Specific proteins
An N-terminal glycosylation signal on cytochrome P450 is restricted to the endoplasmic reticulum in a luminal orientation	Szczesna-Skorupa E., Kemper B.	1993	45	https://www.scopus.com/inward/record.uri?eid=2-s2.0-0027526896&partnerID=40&md5=832547a8c8d02a6396db552e396f41a6	Department of Physiology/Biophysics, College of Medicine, University of Illinois, Urbana, IL 61801, United States	Szczesna-Skorupa, E., Department of Physiology/Biophysics, College of Medicine, University of Illinois, Urbana, IL 61801, United States; Kemper, B., Department of Physiology/Biophysics, College of Medicine, University of Illinois, Urbana, IL 61801, United States	The mechanism of retention of cytochrome P450 in the endoplasmic reticulum is unknown, and the membrane topology of the N-terminal region remains controversial. To address these problems, a sequence of 29 amino acids encoding an internal N-glycosylation site of rabbit cytochrome P450 2C2 was attached to the N terminus of cytochrome P450 2C1. This protein is glycosylated at a single site in a cell…		cytochrome p450; amino terminal sequence; animal cell; article; endoplasmic reticulum; kidney cell; nonhuman; priority journal; protein glycosylation; protein localization; protein transport; Amino Acid Sequence; Animal; Binding Sites; Cell Fractionation; Cell Line; Cell-Free System; Cytochrome P-450 Enzyme System; Endoplasmic Reticulum; Fluorescent Antibody Technique; Glucosaminidase; Glycosylat…	"Cell-free translation"	United States	Glycosylation	Protein modifications
Cloning of a novel rat kidney cDNA homologous to CHIP28 and WCH-CD water channels	Ma T., Frigeri A., Skach W., Verkman A.S.	1993	44	https://www.scopus.com/inward/record.uri?eid=2-s2.0-0027729983&doi=10.1006%2fbbrc.1993.2529&partnerID=40&md5=2edb1b707117f87d5d9e058da6398618	Departments of Medicine and Physiology, Cardiovascular Research Institute, University of California, San Francisco, CA 94143-0532, United States	Ma, T., Departments of Medicine and Physiology, Cardiovascular Research Institute, University of California, San Francisco, CA 94143-0532, United States; Frigeri, A., Departments of Medicine and Physiology, Cardiovascular Research Institute, University of California, San Francisco, CA 94143-0532, United States; Skach, W., Departments of Medicine and Physiology, Cardiovascular Research Institute, …	Two kidney water channels have been identified: CHIP28 in proximal tubule and thin descending limb, and WCH-CD in collecting duct apical membrane. An homologous cDNA (WCH3) was obtained from rat kidney and found to encode a 276 amino acid, 29 kDa protein with 39% amino acid identity to rat CHIP28, 50% to WCH-CD and 49% to MIP26. The WCH3 transcript of 2.5 kb was expressed exclusively in kidney an…		membrane protein; animal tissue; article; dna sequence; kidney; molecular cloning; nonhuman; priority journal; rat; water transport; Amino Acid Sequence; Animal; Base Sequence; Cloning, Molecular; Comparative Study; Conserved Sequence; DNA Primers; DNA, Complementary; Gene Library; Ion Channels; Kidney; Kidney Cortex; Kidney Medulla; Kidney Tubules, Proximal; Membrane Proteins; Molecular Sequence…	"Cell-free translation"	United States	Membrane	Specific proteins
[9] Gene Expression in Cell-Free System on Preparative Scale	Baranov V.I., Spirin A.S.	1993	39	https://www.scopus.com/inward/record.uri?eid=2-s2.0-0027191822&doi=10.1016%2f0076-6879%2893%2917059-E&partnerID=40&md5=67d2f0d0dde4547baa92d030372b7297		Baranov, V.I.; Spirin, A.S.	This chapter discusses gene expression in cell-free system on preparative scale. Cell-free translation systems use isolated mRNA or synthetic polynucleotides as templates for proteins or polypeptides to be synthesized. Cell-free coupled transcription-translation systems exploit DNA fragments, plasmids, or isolated genes, which are transcribed by the endogenous RNA polymerase of the bacterial extr…		adenosine triphosphate; amino acid; beta lactamase; cell extract; chloramphenicol acetyltransferase; coat protein; dihydrofolate reductase; globin; guanosine triphosphate; messenger RNA; plasmid DNA; RNA polymerase; animal cell; article; bacteriophage; cell free system; enzyme activity; Escherichia coli; gene expression; genetic transcription; Mosaic virus; nonhuman; priority journal; protein syn…	"Cell-free translation"	Other	Improvement	Improved CFPS
Synergism in replication and translation of messenger RNA in a cell-free system	Morozov I.Y., Ugarov V.I., Chetverin A.B., Spirin A.S.	1993	37	https://www.scopus.com/inward/record.uri?eid=2-s2.0-0027367492&doi=10.1073%2fpnas.90.20.9325&partnerID=40&md5=e851dca3a3c1a9bc91d3c447644e3b92	Institute of Protein Research, Russian Academy of Sciences, 142292 Pushchino, Russian Federation	Morozov, I.Y., Institute of Protein Research, Russian Academy of Sciences, 142292 Pushchino, Russian Federation; Ugarov, V.I., Institute of Protein Research, Russian Academy of Sciences, 142292 Pushchino, Russian Federation; Chetverin, A.B., Institute of Protein Research, Russian Academy of Sciences, 142292 Pushchino, Russian Federation; Spirin, A.S., Institute of Protein Research, Russian Academ…	Combination of the Qβ replicase reaction with the Escherichia coli cell-free translation system markedly enhances replication of a recombinant RQ-DHFR RNA consisting of the dihydrofolate reductase (DHFR) mRNA sequence inserted into RQ135-1 RNA, an efficient naturally occurring Qβ replicase template. The enhancement is associated with a replication asymmetry previously described for the replicatio…	Asymmetric replication; Qβ replicase; Recombinant RNA	Escherichia coli; dihydrofolate reductase; messenger rna; recombinant rna; virus enzyme; article; bacteriophage; cell free system; enzyme synthesis; nonhuman; priority journal; rna replication; rna translation; virus replication; Base Sequence; Cell-Free System; DNA, Recombinant; Hydrogen Bonding; In Vitro; Molecular Sequence Data; Nucleic Acid Conformation; Q beta Replicase; RNA, Messenger; RNA,…	"Cell-free translation"	Other	Improvement	Improved CFPS
Topological Switching of the COOH-Terminal Domain of Peptidylglycine α-Amidating Monooxygenase by Alternative RNA Splicing	Yun H.-Y., Johnson R.C., Mains R.E., Eipper B.A.	1993	34	https://www.scopus.com/inward/record.uri?eid=2-s2.0-0027255381&doi=10.1006%2fabbi.1993.1117&partnerID=40&md5=72fd124fa7291801f6d59e562fc6f8a2	Department of Neuroscience, Johns Hopkins University School of Medicine, 725 North Wolfe Street, Baltimore, MD 21205, United States	Yun, H.-Y., Department of Neuroscience, Johns Hopkins University School of Medicine, 725 North Wolfe Street, Baltimore, MD 21205, United States; Johnson, R.C., Department of Neuroscience, Johns Hopkins University School of Medicine, 725 North Wolfe Street, Baltimore, MD 21205, United States; Mains, R.E., Department of Neuroscience, Johns Hopkins University School of Medicine, 725 North Wolfe Stre…	Proteins encompassing the two catalytic domains (monooxygenase and lyase) and the COOH-terminal domain of rat peptidylglycine α-amidating monooxygenase (rPAM)3 were purified from recombinant Escherichia coli overexpressing each domain and used to raise domain-specific polyclonal antibodies. Four alternatively spliced forms of PAM RNA (PAM-1, -2, -3, and -4) were transcribed in vitro and used to s…			"Cell-free translation"	United States	Membrane	Specific proteins
Characterization of ribonuclease H activities present in two cell-free protein synthesizing systems, the wheat germ extract and the rabbit reticulocyte lysate	Cazenave C., Frank P., Büsen W.	1993	33	https://www.scopus.com/inward/record.uri?eid=2-s2.0-0027289126&doi=10.1016%2f0300-9084%2893%2990032-N&partnerID=40&md5=89dc7fa72f96508edf3d8a213cb0e444	Laboratoire de Biophysique Moléculaire, INSERM CJF 90-13, Université de Bordeaux II, 146, rue Léo-Saignat, 33076 Bordeaux, France; Biologisches Institut, Universität Tübingen, Auf der Morgenstelle 28, D-7400 Tübingen, Germany	Cazenave, C., Laboratoire de Biophysique Moléculaire, INSERM CJF 90-13, Université de Bordeaux II, 146, rue Léo-Saignat, 33076 Bordeaux, France; Frank, P., Biologisches Institut, Universität Tübingen, Auf der Morgenstelle 28, D-7400 Tübingen, Germany; Büsen, W., Biologisches Institut, Universität Tübingen, Auf der Morgenstelle 28, D-7400 Tübingen, Germany	Experimental evidence accumulated to date by several research groups indicates that antisense oligodeoxynucleotides targeted against messenger RNA (mRNA) sequences located downstream of the initiation codon fail to inhibit the translation of this mRNA unless the hybrid is cleaved by RNase H. It has previously been shown that exogenous RNase H has to be added to rabbit reticulocyte lysate to obtai…	antisense oligonucleotide; hybrid-arrested translation; in vitro translation; rabbit reticulocyte lysate; RNase H; wheat germ extract	antisense oligonucleotide; ribonuclease h; animal cell; conference paper; nonhuman; priority journal; rabbit; reticulocyte; rna translation; wheat germ; Animal; Blood Proteins; Cell-Free System; Oligonucleotides, Antisense; Plant Extracts; Plant Proteins; Rabbits; Reticulocytes; Ribonuclease H, Calf Thymus; Translation, Genetic; Triticum	"Cell-free translation"	Europe	Non-model organisms	Improved CFPS
Cell-Free Synthesis, Functional Refolding, and Spectroscopic Characterization of Bacteriorhodopsin, an Integral Membrane Protein	Sonar S., Patel N., Fischer W., Rothschild K.J.	1993	32	https://www.scopus.com/inward/record.uri?eid=2-s2.0-0027772177&doi=10.1021%2fbi00213a004&partnerID=40&md5=7a755f665866aef62c625d98b0353a6f	Physics Department, Molecular Biophysics Laboratory, Boston University, 590 Commonwealth Ave., Boston, Massachusetts 02215, United States	Sonar, S., Physics Department, Molecular Biophysics Laboratory, Boston University, 590 Commonwealth Ave., Boston, Massachusetts 02215, United States; Patel, N., Physics Department, Molecular Biophysics Laboratory, Boston University, 590 Commonwealth Ave., Boston, Massachusetts 02215, United States; Fischer, W., Physics Department, Molecular Biophysics Laboratory, Boston University, 590 Commonweal…	Bacteriorhodopsin (bR) is an integral membrane protein which functions as a light-driven proton pump in Halobacterium halobium (also known as Halobacterium salinarium). The cell-free synthesis of bR in quantities sufficient for FTIR and NMR spectroscopy and the ability to selectively isotope label bR using aminoacylated suppressor tRNAs would provide a powerful approach for studying the role of s…		bacterial protein; bacteriorhodopsin; membrane protein; retinal; transfer RNA; aminoacylation; article; cell free system; Halobacterium salinarum; infrared spectroscopy; nuclear magnetic resonance; priority journal; protein folding; protein purification; protein synthesis; Bacteriorhodopsins; Cell-Free System; Halobacterium halobium; Light; Magnetic Resonance Spectroscopy; Protein Folding; Spectr…	"Cell-free synthesis"	United States	Membrane	Specific proteins
The 70‐kDa Heat Shock Cognate Protein (HSC70) Is a Major Constituent of the Central Nervous System and Is Up‐Regulated Only at the mRNA Level in Acute Experimental Autoimmune Encephalomyelitis	Aquino D.A., Klipfel A.A., Brosnan J.F., Norton W.T.	1993	30	https://www.scopus.com/inward/record.uri?eid=2-s2.0-0027420758&doi=10.1111%2fj.1471-4159.1993.tb13627.x&partnerID=40&md5=8a28a7c514e2591b2075bf54796a4b3c	Department of Neurology, Albert Einstein College of Medicine, Bronx, New York, United States; Department of Neuroscience, Albert Einstein College of Medicine, Bronx, New York, United States; Department of Pathology, Albert Einstein College of Medicine, Bronx, New York, United States	Aquino, D.A., Department of Neurology, Albert Einstein College of Medicine, Bronx, New York, United States; Klipfel, A.A., Department of Neurology, Albert Einstein College of Medicine, Bronx, New York, United States; Brosnan, J.F., Department of Neuroscience, Albert Einstein College of Medicine, Bronx, New York, United States, Department of Pathology, Albert Einstein College of Medicine, Bronx, N…	Abstract: The expression of the 70‐kDa heat shock cognate (HSC70) and stress‐inducible (HSP70) proteins, and their mRNAs, was examined in experimental autoimmune encephalomyelitis, a model of inflammatory demyelination in the CNS. This study was undertaken as an extension of previous work demonstrating an abrupt decline in mRNA levels of both glial fibrillary acidic protein and the low‐molecular‐…	Experimental autoimmune encephalomyelitis; Heat shock cognate protein; Heat shock protein; Inflammatory demyelination; mRNA analysis; Protein analysis	heat shock protein; animal experiment; animal model; animal tissue; antigen expression; article; autoimmunity; central nervous system; controlled study; demyelination; encephalitis; encephalomyelitis; immunohistochemistry; nonhuman; priority journal; receptor upregulation; rna analysis; translation regulation; Acute Disease; Animal; Blotting, Northern; Blotting, Western; Carrier Proteins; Central…	"Cell-free translation"	United States	Specific	Specific proteins
The purification and characterization of soluble acid invertase from coleoptiles of wheat (Triticum aestivum L. cv. avalon)	Walker R.P., Pollock C.J.	1993	24	https://www.scopus.com/inward/record.uri?eid=2-s2.0-0001238106&doi=10.1093%2fjxb%2f44.6.1029&partnerID=40&md5=00c76230fc6a6a785c5f51a94ded98b2	Environmental Biology Department, AFRC Institute of Grassland and Environmental Research, Welsh Plant Breeding Station, Plas Gogerddan, Aberystwyth, Dyfed SY23 3EB, United Kingdom	Walker, R.P., Environmental Biology Department, AFRC Institute of Grassland and Environmental Research, Welsh Plant Breeding Station, Plas Gogerddan, Aberystwyth, Dyfed SY23 3EB, United Kingdom; Pollock, C.J., Environmental Biology Department, AFRC Institute of Grassland and Environmental Research, Welsh Plant Breeding Station, Plas Gogerddan, Aberystwyth, Dyfed SY23 3EB, United Kingdom	Soluble acid invertase from wheat coleoptiles was purified to electrophoretic homogeneity. A comparison of molecular weight by SDS-PAGE and gel filtration suggested that the enzyme was a monomer of Mr50 000. The enzyme was a glycoprotein and, after chemical deglycosylation, possessed a Mrof 48000. A polyclonal antiserum was raised against the deglycosylated protein. This cross-reacted specificall…	Acid invertase; Antiserum; Coleoptiles; Glycoprotein; Purification; Triticum aestivum; Wheat		"Cell-free translation"	Europe	Specific	Specific proteins
A small proline-rich protein regulated by vitamin A in tracheal epithelial cells is induced in lung tumors.	Tesfaigzi J., Wright P.S., Oreffo V., An G., Wu R., Carlson D.M.	1993	22	https://www.scopus.com/inward/record.uri?eid=2-s2.0-0027686464&doi=10.1165%2fajrcmb%2f9.4.434&partnerID=40&md5=2b2abd32a1d87ff1544ba58a72f3c2f2	Department of Biochemistry and Biophysics, University of California, Davis, 95616., United States	Tesfaigzi, J., Department of Biochemistry and Biophysics, University of California, Davis, 95616., United States; Wright, P.S., Department of Biochemistry and Biophysics, University of California, Davis, 95616., United States; Oreffo, V., Department of Biochemistry and Biophysics, University of California, Davis, 95616., United States; An, G., Department of Biochemistry and Biophysics, University…	In cell-free translations of RNA from primary cultures of pig trachea surface epithelial cells, we observed that a 20 kD proline-rich protein (sPRP) is induced during culturing (Biochem. Biophys. Res. Commun. 1990; 172:1304-1309). Subsequently, a cDNA encoding sPRP has been cloned from pig tracheal cell mRNA and sequenced. This cDNA shows a high similarity to cDNAs cloned from monkey tracheal cel…		DNA; messenger RNA; peptide; proline; proline rich protein; proline-rich polypeptide; retinol; tumor marker; amino acid sequence; animal; article; biosynthesis; cell culture; epithelium cell; hamster; Haplorhini; human; in situ hybridization; lung tumor; metabolism; molecular genetics; Northern blotting; nucleotide sequence; peptide synthesis; sequence homology; serodiagnosis; swine; Syrian hamst…	"Cell-free translation"	United States	Specific	Specific proteins
Stabilization of mRNA in an Escherichia coli cell-free translation system	Hirao I., Yoshizawa S., Miura K.-i.	1993	21	https://www.scopus.com/inward/record.uri?eid=2-s2.0-0027405824&doi=10.1016%2f0014-5793%2893%2980101-Y&partnerID=40&md5=d0ae29bc06124efcd05d5d779d831b7f	Department of Industrial Chemistry, Faculty of Engineering, The University of Tokyo, Hongo, Tokyo, 113, Japan	Hirao, I., Department of Industrial Chemistry, Faculty of Engineering, The University of Tokyo, Hongo, Tokyo, 113, Japan; Yoshizawa, S., Department of Industrial Chemistry, Faculty of Engineering, The University of Tokyo, Hongo, Tokyo, 113, Japan; Miura, K.-i., Department of Industrial Chemistry, Faculty of Engineering, The University of Tokyo, Hongo, Tokyo, 113, Japan	It became clear that mRNA can be stabilized in a cell-free translation system of Escherichia coli by hybridization with a small DNA fragment at its 3' terminus. The stability increased when a small DNA fragment containing a stable hairpin structure with a GAAA loop was used. The enhancement of stabilization was brought about because the hairpin structure is resistant towards the nucleases contain…	In vitro translation; mRNA stabilization; Stable DNA hairpin	messenger rna; article; escherichia coli; molecular stability; nonhuman; priority journal; rna translation; Amino Acid Sequence; Base Sequence; Cell-Free System; DNA, Bacterial; Drug Stability; Enterococcus faecalis; Escherichia coli; Macromolecular Systems; Molecular Sequence Data; Nucleic Acid Conformation; Oligopeptides; Pheromones; Phosphorus Radioisotopes; Ribosomes; RNA, Messenger; Support,…	"Cell-free translation"	Japan	Improvement	Improved CFPS
Nucleotide sequence of the capsid protein cistrons from six potato virus Y (PVY) isolates infecting tobacco	Sudarsono, Woloshuk S.L., Xiong Z., Hellmann G.M., Wernsman E.A., Weissinger A.K., Lommel S.A.	1993	21	https://www.scopus.com/inward/record.uri?eid=2-s2.0-0027350880&doi=10.1007%2fBF01309850&partnerID=40&md5=97c86a1f227057cbdb14b2a65d8045a2	Department of Crop Science, North Carolina State University, Raleigh, North Carolina, United States; Department of Plant Pathology, University of Arizona, Tucson, Arizona, United States; Department of Plant Pathology, North Carolina State University, Raleigh, North Carolina, United States; RJR Nabisco Inc., Bowman Gray Technical Center, Winston-Salem, North Carolina, United States	Sudarsono, Department of Crop Science, North Carolina State University, Raleigh, North Carolina, United States; Woloshuk, S.L., Department of Crop Science, North Carolina State University, Raleigh, North Carolina, United States; Xiong, Z., Department of Plant Pathology, University of Arizona, Tucson, Arizona, United States; Hellmann, G.M., Department of Plant Pathology, North Carolina State Unive…	Complementary DNA libraries representing the capsid protein cistron of the potato virus Y (PVY) isolate 'Chilean', 'Hungarian', MsNr, NsNr, O, and 'Potato US' were synthesized and used as template for polymerase chain reaction (PCR) amplification. An AUG codon for initiating a discrete capsid protein (CP) open reading frame was embedded upstream of the first codon of the CP cistrons. PCR-amplifie…		virus DNA; amino acid sequence; article; genetic variability; genetics; microbiology; molecular genetics; nucleotide sequence; plant; plant disease; plant virus; polymerase chain reaction; potato; RNA virus; structural gene; tobacco; virus capsid; Amino Acid Sequence; Base Sequence; Capsid; DNA, Viral; Genes, Structural, Viral; Molecular Sequence Data; Plant Diseases; Plant Viruses; Plants, Toxic…	"Cell-free translation"	United States	Specific	Specific proteins
Effects of polyamines on a continuous cell-free protein synthesis system of an extreme thermophile, Thermus thermophilus	Uzawa T., Yamagishi A., Ueda T., Chikazumi N., Watanabe K., Oshlma T.	1993	16	https://www.scopus.com/inward/record.uri?eid=2-s2.0-0027331405&doi=10.1093%2foxfordjournals.jbchem.a124245&partnerID=40&md5=a8b0de1ea88d506b002163be5c57689a	Department of Life Science, Tokyo Institute of Technology, Nagatsuta, Midori-ku, Yokohama 227, Japan; Faculty of Engineering, University of Tokyo, Hongo, Bunkyo-ku, Tokyo 113, Japan	Uzawa, T., Department of Life Science, Tokyo Institute of Technology, Nagatsuta, Midori-ku, Yokohama 227, Japan; Yamagishi, A., Department of Life Science, Tokyo Institute of Technology, Nagatsuta, Midori-ku, Yokohama 227, Japan; Ueda, T., Faculty of Engineering, University of Tokyo, Hongo, Bunkyo-ku, Tokyo 113, Japan; Chikazumi, N., Department of Life Science, Tokyo Institute of Technology, Naga…	A continuous cell-free protein synthesis system of an extremely thermophilic eubacterium, Thermus thermophilus HB27, was constructed. This system produced MS2 phage RNA translation products at a rate of more than 5 μg per hour per 1.9 mg of ribosomes at 65°C and the production continued linearly for at least 340 min. When no polyamine was added, the system did not produce the proteins. The highes…		ammonium derivative; polyamine; spermine; virus rna; article; cell free system; methodology; ms2 virus; nonhuman; priority journal; protein synthesis; ribosome; rna translation; temperature; thermophilic bacterium; thermus thermophilus; Ammonium Compounds; Bacterial Proteins; Cell-Free System; Culture Media; Ribosomes; RNA, Messenger; Spermine; Support, Non-U.S. Gov't; Thermus thermophilus; Trans…	"Cell-free protein synthesis"	Japan	Non-model organisms	Improved CFPS
Synthesis of Preparative Amounts of Biologically Active Interleukin-6 Using a Continuous-Flow Cell-Free Translation System	Volyanik E.V., Dalley A., McKay I.A., Leigh I., Williams N.S., Bustin S.A.	1993	15	https://www.scopus.com/inward/record.uri?eid=2-s2.0-0027520038&doi=10.1006%2fabio.1993.1490&partnerID=40&md5=adbe21c7fbe7a850404f30e7823fee90	Surgicat Unit, London Hospital Medical College, University of London, Turner Street, Whitechapel, London E1 2AD, United Kingdom; Department of Experimental Dermatology, London Hospital Medical College, University of London, Turner Street, Whitechapel, London E1 2AD, United Kingdom	Volyanik, E.V., Surgicat Unit, London Hospital Medical College, University of London, Turner Street, Whitechapel, London E1 2AD, United Kingdom; Dalley, A., Department of Experimental Dermatology, London Hospital Medical College, University of London, Turner Street, Whitechapel, London E1 2AD, United Kingdom; McKay, I.A., Department of Experimental Dermatology, London Hospital Medical College, Un…	Cell-free synthesis of preparative amounts of interleukin-6 (IL-6) in a wheat germ extract is described. Following transcription of uncapped mRNA by SP6 polymerase, protein was synthesized in a continuous flow of translation components. The system remained active for at least 50 h, producing 1.25 × 106 units of IL-6. Recovered IL-6 was &gt;80% pure, reacted with anti-IL-6 polyclonal antiserum in …		Cloning; Escherichia coli; Proteins; Cell free synthesis; Continuous flow cell; Continuous flows; Interleukin-6; Polyclonal antiserum; Rapid synthesis; Specific activity; Wheat germ extracts; Biosynthesis; interleukin 6; article; priority journal; rna translation; synthesis; wheat germ; Animal; Biological Assay; Blotting, Western; Cell Division; Cell Line; Cell Survival; Cell-Free System; Cloning…	"Cell-free synthesis"	Europe	Specific	Specific proteins
Molecular biology and cell-free synthesis of poliovirus	Wimmer E., Nomoto A.	1993	15	https://www.scopus.com/inward/record.uri?eid=2-s2.0-0027893009&doi=10.1006%2fbiol.1993.1095&partnerID=40&md5=b3bc560356b2c8bd2055f43bcdb96f94	Department of Microbiology, School of Medicine, State Univ New York at Stony Brook, Stony Brook, NY 11794, United States; Department of Microbiology, The Institute of Medical Science, The University of Tokyo, Tokyo 108, Japan	Wimmer, E., Department of Microbiology, School of Medicine, State Univ New York at Stony Brook, Stony Brook, NY 11794, United States; Nomoto, A., Department of Microbiology, The Institute of Medical Science, The University of Tokyo, Tokyo 108, Japan	Poliovirus is a small icosahedral particle consisting of only five species of macromolecules: 60 copies each of the capsid protein VP1-4; and one copy of single-stranded RNA, approximately 7500 nt long. The genome, linked at the 5′ end to a small protein VPg and 3′ polyadenylylated, is of plus strand polarity. After receptor-mediated uptake of the virus and release of the RNA into the cytoplasm, …			"Cell-free synthesis"	Japan	Specific	Specific proteins
Cell-free translation and proteolytic processing of the hepatitis A virus polyprotein	Jurgensen D., Kusov Y.Y., Facke M., Krausslich H.-G., Gauss-Muller V.	1993	14	https://www.scopus.com/inward/record.uri?eid=2-s2.0-0027446906&doi=10.1099%2f0022-1317-74-4-677&partnerID=40&md5=f1defee19a9779eaa52bca8362ca14f2	Inst fur Medizinische Mikrobiologie, Medizinischen Universitat Lubeck, Ratzeburger Allee 160, 2400 Lubeck, Germany	Jurgensen, D., Inst fur Medizinische Mikrobiologie, Medizinischen Universitat Lubeck, Ratzeburger Allee 160, 2400 Lubeck, Germany; Kusov, Y.Y., Inst fur Medizinische Mikrobiologie, Medizinischen Universitat Lubeck, Ratzeburger Allee 160, 2400 Lubeck, Germany; Facke, M., Inst fur Medizinische Mikrobiologie, Medizinischen Universitat Lubeck, Ratzeburger Allee 160, 2400 Lubeck, Germany; Krausslich, …	Virus-encoded proteinase activity of hepatitis A virus (HAV) was studied in vitro. Genomic regions coding for segments of the viral polyprotein were expressed by in vitro transcription and translation in rabbit reticulocyte lysates. Polyproteins translated from synthetic transcripts encoding P1-P2 or ΔVP1-P2 were not processed indicating that no proteolytic activity is encoded within P2 of HAV, i…		alanine; cysteine; proteinase; trypsin; virus protein; virus RNA; amino acid substitution; animal cell; article; cell free system; controlled study; enzyme activity; gene mutation; Hepatitis A virus; immunoprecipitation; nonhuman; priority journal; protein degradation; protein processing; rabbit; reticulocyte lysate; RNA translation; Animalia; Hepatitis A virus; Oryctolagus cuniculus	"Cell-free translation"	Europe	Specific	Specific proteins
Translocation of precytochrome C2 into intracytoplasmic membrane vesicles of Rhodobacter capsulatus requires a peripheral membrane protein	Wieseler B., Müller M.	1993	13	https://www.scopus.com/inward/record.uri?eid=2-s2.0-0027340293&doi=10.1111%2fj.1365-2958.1993.tb01108.x&partnerID=40&md5=c11951385fdcfd377b13615baa57c27f	Institute of Biochemistry, University of Freiburg, Freiburg, D-7800, Germany	Wieseler, B., Institute of Biochemistry, University of Freiburg, Freiburg, D-7800, Germany; Müller, M., Institute of Biochemistry, University of Freiburg, Freiburg, D-7800, Germany	Rhodobacter capsulatus is a member of the group α‐purple bacteria which are closely related to the ancestral endosymbiont that gave rise to mitochondria. It has therefore been hypothesized that the molecular mechanisms governing protein export in α‐purple bacteria have been conserved during the evolution of mitochondria. To enable analysis of protein export in α‐purple bacteria we describe here t…		Proteobacteria; Rhodobacter capsulatus; cytochrome c; membrane protein; protein precursor; bacterial protein; cytochrome c; hybrid protein; membrane protein; protein precursor; proton; Proton Translocating ATPases; proton transporting adenosine triphosphatase; article; membrane vesicle; nonhuman; priority journal; protein transport; Rhodobacter capsulatus; active transport; cell free system; elec…	"Cell-free synthesis"	Europe	Membrane	Specific proteins
Preparation of a cell-free translation system with minimal loss of initiation factor eIF-2/eIF-2B activity	Carroll R., Lucas-Lenard J.	1993	12	https://www.scopus.com/inward/record.uri?eid=2-s2.0-0027172004&doi=10.1006%2fabio.1993.1284&partnerID=40&md5=4e97423ea270568a587139caa202fa53	Department of Molecular and Cell Biology, University of Connecticut, Storrs, CT 06269-3125, United States; Henry M. Jackson Foundation, Rockville, MD 20850, United States	Carroll, R., Department of Molecular and Cell Biology, University of Connecticut, Storrs, CT 06269-3125, United States, Henry M. Jackson Foundation, Rockville, MD 20850, United States; Lucas-Lenard, J., Department of Molecular and Cell Biology, University of Connecticut, Storrs, CT 06269-3125, United States	Cell-free translation systems prepared from suspension-cultured HeLa S3 cells or mouse L cells by hypotonic shock followed by Dounce homogenization poorly initiated the translation of exogenous mRNA. In contrast, cell extracts prepared from cells exposed to the detergent lysolecithin translated exogenous mRNA readily. The block in initiation in the former lysates was localized to the ribosome fra…		Cells; Lanthanum compounds; Macromolecules; Sulfur compounds; Cell extracts; Cell-free translation systems; Eukaryotic initiation factor; Guanine nucleotide exchange factors; HeLa S3 cells; Initiation factors; Method of cells; Suspension-cultured; Cytology	"Cell-free translation"	United States	Non-model organisms	Improved CFPS
A radioimmunoassay-based method for measuring the true affinity of a monoclonal antibody with trace amounts of radioactive antigen: Illustration with the products of a cell-free protein synthesis system	Friguet B., Fedorov A., Serganov A.A., Navon A., Goldberg M.E.	1993	9	https://www.scopus.com/inward/record.uri?eid=2-s2.0-0027176829&doi=10.1006%2fabio.1993.1206&partnerID=40&md5=e910b72131f391ba15a5f877eb859f19	UnitÉ de Biochimie Cellulaire (CNRS URA 1129), Institut Pasteur, 28 rue du Dr. Roux, 75724 Paris Cedex 15, France; Institute of Protein Research, Academy of Sciences of Russia, 142292 Puschino, Moscow Region, Russian Federation; Department of Life Sciences, Bar Ilan University, Ramat Gan, Israel	Friguet, B., UnitÉ de Biochimie Cellulaire (CNRS URA 1129), Institut Pasteur, 28 rue du Dr. Roux, 75724 Paris Cedex 15, France; Fedorov, A., Institute of Protein Research, Academy of Sciences of Russia, 142292 Puschino, Moscow Region, Russian Federation; Serganov, A.A., Institute of Protein Research, Academy of Sciences of Russia, 142292 Puschino, Moscow Region, Russian Federation; Navon, A., Dep…	This communication describes a novel highly sensitive method for measuring the affinity of a monoclonal antibody for its antigen. It is based on a radioimmunoassay in which the antigen is labeled with radioactivity. It is therefore particularly well adapted to the study of trace amounts of radiolabeled polypeptide chains produced either in vivo, or in vitro by a cell free protein synthesis system…		Antigens; Dissociation; Equilibrium constants; Monoclonal antibodies; Radioactivity; Affinity constants; Cell free protein synthesis; Dissociation constant; In-vitro; Polypeptide chain; Radiolabeling; Sensitive method; Trace amounts; Biosynthesis; monoclonal antibody; antigen antibody reaction; article; binding affinity; priority journal; protein synthesis; radioactivity; radioimmunoassay; Animal…	"Cell-free protein synthesis"	Europe	Noncanonical	Protein modifications
A Cucumis sativus cell‐free translation system: preparation, optimization and sensitivity to some antibiotics and ribosome inactivating proteins	Rojo M.A., Arias F.J., Iglesias R., Ferreras J.M., Muñoz R., Girbés T.	1993	6	https://www.scopus.com/inward/record.uri?eid=2-s2.0-84989694499&doi=10.1111%2fj.1399-3054.1993.tb01370.x&partnerID=40&md5=aff24b82e5029ceb3480c957bb0ac85b	Dept de Bioquimica y Biologia Molecular, Fac. de Ciencias, Univ. de Valladolid, Valladolid, E-47005, Spain	Rojo, M.A., Dept de Bioquimica y Biologia Molecular, Fac. de Ciencias, Univ. de Valladolid, Valladolid, E-47005, Spain; Arias, F.J., Dept de Bioquimica y Biologia Molecular, Fac. de Ciencias, Univ. de Valladolid, Valladolid, E-47005, Spain; Iglesias, R., Dept de Bioquimica y Biologia Molecular, Fac. de Ciencias, Univ. de Valladolid, Valladolid, E-47005, Spain; Ferreras, J.M., Dept de Bioquimica y…	A cell‐free translation system was prepared from 3‐ to 5‐day‐old embryonic axes of gherkin (Cucumis sativus L.). The system was optimized for Mg2+, K+, NH+4, high speed supernatants, tRNA mixture from wheat germ, time and temperature. The system translates efficiently both endogenous mRNA (using a 30000 g supernatant) and polyuridylic acid (using either a 30000 g supernatant or a 100000 g superna…	Cucumis sativus; embryonic axes; gherkin; protein synthesis; ribosomes; translational inhibitors		"Cell-free translation"	Europe	Non-model organisms	Improved CFPS
Actin filament structure probed with monoclonal antibodies	Moncman C.L., Peng I., Winkelmann D.A.	1993	6	https://www.scopus.com/inward/record.uri?eid=2-s2.0-0027319089&doi=10.1002%2fcm.970250109&partnerID=40&md5=8c407105f05adc4397e0d925d7204b12	Departments of Pathology, Robert Wood Johnson Medical School, Piscataway, New Jersey, United States; Departments of Neurosciences and Cell Biology, Robert Wood Johnson Medical School, Piscataway, New Jersey, United States	Moncman, C.L., Departments of Pathology, Robert Wood Johnson Medical School, Piscataway, New Jersey, United States; Peng, I., Departments of Neurosciences and Cell Biology, Robert Wood Johnson Medical School, Piscataway, New Jersey, United States; Winkelmann, D.A., Departments of Pathology, Robert Wood Johnson Medical School, Piscataway, New Jersey, United States	The interaction of two monoclonal antibodies (mAbs) with actin has been characterized to map the epitopes defined by these mAbs and to determine the accessibility of these sites in the actin filament (F‐actin). Both mAbs react specifically with actin in radioimmunoassays and Western blot assays, and by immunoprecipitation. The location of the epitopes within the primary structure of actin has bee…	electron microscopy; epitopes; F‐actin; monoclonal antibody; structure	epitope; f actin; monoclonal antibody; actin filament; animal cell; antigen binding; article; carboxy terminal sequence; controlled study; immunoblotting; immunoelectron microscopy; immunoprecipitation; mouse; nonhuman; protein degradation; protein localization; protein structure; radioimmunoassay; Actins; Amino Acid Sequence; Animal; Antibodies, Monoclonal; Clone Cells; Cross Reactions; Epitopes…	"Cell-free translation"	United States	Specific	Specific proteins
Preparation, optimization and characterization of a polyphenylalanine synthetizing system from Agrobacterium tumefaciens.	Alegre C., Iglesias R., Ferreras J.M., Carbajales M.L., Girbés T.	1993	5	https://www.scopus.com/inward/record.uri?eid=2-s2.0-3042512718&partnerID=40&md5=f76069787465e53bd79c0bdbd4642a49	Departamento de Bioquimíca, Biología Molecular y Fisiología, Facultad de Ciencias, Universidad de Valladolid, Spain	Alegre, C., Departamento de Bioquimíca, Biología Molecular y Fisiología, Facultad de Ciencias, Universidad de Valladolid, Spain; Iglesias, R., Departamento de Bioquimíca, Biología Molecular y Fisiología, Facultad de Ciencias, Universidad de Valladolid, Spain; Ferreras, J.M., Departamento de Bioquimíca, Biología Molecular y Fisiología, Facultad de Ciencias, Universidad de Valladolid, Spain; Carbaj…	A very active cell-free translation system was prepared from Agrobacterium tumefaciens, a bacterium broadly used to transfect plant cells to introduce foreign genes and one that produces tumours in plants. Once optimized for Mg2+, NH4+, high speed supernatant S 370, purified ribosomes and time, the system translates polyuridylic acid very efficiently. A. tumefaciens purified ribosomes were inhibi…		antiinfective agent; bacterial RNA; crotin II protein, Croton tiglium; glycosidase; melonin protein, Cucumis melo L.; Momordica charantia proteins; peptide; polyphenylalanine; polyuridylic acid; protein synthesis inhibitor; ricin; RNA 23S; vegetable protein; article; cell free system; chemistry; drug effect; genetics; metabolism; peptide synthesis; protein synthesis; Rhizobium radiobacter; riboso…	"Cell-free translation"	Europe	Non-model organisms	Improved CFPS
Production of dihydrofolate reductase by an improved continuous flow cell-free translation system using wheat germ extract.	Endo Y., Oka T., Ogata K., Natori Y.	1993	4	https://www.scopus.com/inward/record.uri?eid=2-s2.0-0027613253&partnerID=40&md5=956e6964eb238cbca183eaa0df14692d	Department of Biochemistry, Yamanashi Medical College, Japan	Endo, Y., Department of Biochemistry, Yamanashi Medical College, Japan; Oka, T., Department of Biochemistry, Yamanashi Medical College, Japan; Ogata, K., Department of Biochemistry, Yamanashi Medical College, Japan; Natori, Y., Department of Biochemistry, Yamanashi Medical College, Japan	We have examined the characteristics of protein synthesis in an improved continuous flow cell-free translation system prepared from wheat germ extract with dihydrofolate reductase mRNA as the translated message. Continuous buffer flow and separation of the product from the reaction mixture were accomplished by the use of a modified Amicon ultrafiltration chamber as the reaction vessel. The system…		bacterial DNA; dihydrofolate reductase; recombinant protein; article; biosynthesis; biotechnology; cell free system; enzymology; Escherichia coli; genetics; molecular genetics; nucleotide sequence; protein synthesis; Base Sequence; Biotechnology; Cell-Free System; DNA, Bacterial; Escherichia coli; Molecular Sequence Data; Protein Biosynthesis; Recombinant Proteins; Tetrahydrofolate Dehydrogenase	"Cell-free translation"	Japan	Application	Applications
Towards development of an in vitro translation test for poliovirus neurovirulence.	Svitkin Y.V., Alpatova G.A., Lipskaya G.A., Maslova S.V., Agol V.I., Kew O., Meerovitch K., Sonenberg N.	1993	4	https://www.scopus.com/inward/record.uri?eid=2-s2.0-0027351025&partnerID=40&md5=99dcf3987d66a4ea36ede737663b2db2	Institute of Poliomyelitis and Viral Encephalitides, Russian Academy of Medical Sciences, Moscow Region., Russian Federation	Svitkin, Y.V., Institute of Poliomyelitis and Viral Encephalitides, Russian Academy of Medical Sciences, Moscow Region., Russian Federation; Alpatova, G.A., Institute of Poliomyelitis and Viral Encephalitides, Russian Academy of Medical Sciences, Moscow Region., Russian Federation; Lipskaya, G.A., Institute of Poliomyelitis and Viral Encephalitides, Russian Academy of Medical Sciences, Moscow Reg…	We showed previously, using a cell-free system from Krebs-2 cells, that the genomes of the Sabin type 1 and 3 poliovaccine strains are poorly translated compared to RNAs of their neurovirulent progenitors. Here we show that similar or even greater differences in translation efficiencies of RNAs from attenuated and virulent poliovirus strains are exhibited by extracts prepared from HeLa cells. In …		capsid protein; oral poliomyelitis vaccine; virus RNA; VP1 protein, Poliovirus; article; biosynthesis; cell free system; genetics; HeLa cell; human; microbiological examination; pathogenicity; Poliomyelitis virus; protein synthesis; safety; virulence; virus capsid; Capsid; Capsid Proteins; Cell-Free System; Hela Cells; Humans; Microbiological Techniques; Poliovirus; Poliovirus Vaccine, Oral; Prot…	"Cell-free translation"	Other	Detection	Applications
Development of a cell-free translation system from Cucumis melo: preparation, optimization and evaluation of sensitivity to some translational inhibitors	Rojo M.A., Arias F.J., Ferreras J.M., Iglesias R., Muñoz R., Girbes T.	1993	3	https://www.scopus.com/inward/record.uri?eid=2-s2.0-38249005178&doi=10.1016%2f0168-9452%2893%2990232-O&partnerID=40&md5=886b54ae04131c316fa7d9cd633ccd86	Departamento de Bioquímica, Biología Molecular y Fisiología, Facultad de Ciencias, Universidad de Valladolid, 47005 Valladolid, Spain	Rojo, M.A., Departamento de Bioquímica, Biología Molecular y Fisiología, Facultad de Ciencias, Universidad de Valladolid, 47005 Valladolid, Spain; Arias, F.J., Departamento de Bioquímica, Biología Molecular y Fisiología, Facultad de Ciencias, Universidad de Valladolid, 47005 Valladolid, Spain; Ferreras, J.M., Departamento de Bioquímica, Biología Molecular y Fisiología, Facultad de Ciencias, Unive…	A very active cell-free translation system was prepared from 4-5-day-old embryonic axes of melon (Cucumis melo L.), a species whose dry seeds contain a powerful translational inhibitor. The system was optimized for Mg2+, K+, NH4+, high speed supernatant, total wheat germ tRNA, time and temperature. Using a 30 000 × g supernatant, the system translates endogenous messengers and polyuridylic acid v…	cell-free extracts; Cucumis melo; melonin; protein synthesis; ribosome-inactivating proteins; translation system		"Cell-free translation"	Europe	Non-model organisms	Improved CFPS
Artificial protein with a set spatial structure and biological activity	Dolgikh D.A., Gabrielyan A.E., Navolotskaya Ye.V., Chemeris V.V., Kirpichnikov M.P.	1993	2	https://www.scopus.com/inward/record.uri?eid=2-s2.0-1642467759&partnerID=40&md5=04cf03074c67e4894977cf1e053a579b	Institute of Molecular Biology, Russian Academy of Sciences, Moscow, Russian Federation; Institute of Proteins, Russian Academy of Sciences, Russian Federation; Institute of Immunology of the State Concern Biopreparation, Lyuvuchany (Moscow Region, U.S.S.R.	Dolgikh, D.A., Institute of Molecular Biology, Russian Academy of Sciences, Moscow, Russian Federation, Institute of Proteins, Russian Academy of Sciences, Russian Federation, Institute of Immunology of the State Concern Biopreparation, Lyuvuchany (Moscow Region, U.S.S.R.; Gabrielyan, A.E., Institute of Molecular Biology, Russian Academy of Sciences, Moscow, Russian Federation, Institute of Prote…	Genetic engineering has been used to incorporate the biologically active fragment 131-138 of human interferon α2 activating blast-transformation of mouse thymocytes into albebetin - an artificial protein with a set spatial structure of the αββαββ type (two α-helices lying on the β-sheet). The albebetin gene with an incorporated region corresponding to the interferon fragment is expressed in a whe…			"Cell-free translation"	Other	Specific	Specific proteins
Variation of Cell‐free Translation Profiles Among Pathogenic Strains of Soybean Mosaic Virus	Mansky L.M., Durand D.P., Bailey T.B., Hill J.H.	1993	1	https://www.scopus.com/inward/record.uri?eid=2-s2.0-33745177133&doi=10.1111%2fj.1439-0434.1993.tb01350.x&partnerID=40&md5=8187f01e2d49e04f7cf864ea2de446bf	Departments of Plant Pathology, Iowa State University, Ames, Iowa, United States	Mansky, L.M., Departments of Plant Pathology, Iowa State University, Ames, Iowa, United States; Durand, D.P., Departments of Plant Pathology, Iowa State University, Ames, Iowa, United States; Bailey, T.B., Departments of Plant Pathology, Iowa State University, Ames, Iowa, United States; Hill, J.H., Departments of Plant Pathology, Iowa State University, Ames, Iowa, United States	Cell‐free translation products from isolates representing soybean mosaic virus (SMV) strains G1 to G7 and G7a, along with several other SMV isolates, were analyzed. SMV RNAs were translated in both rabbit reticulocyte lysates and wheat germ extracts, yielding approximately 20 translation products for each strain from each translation system. Comparison of translation profiles by the presence or a…			"Cell-free translation"	United States	Specific	Specific proteins
A gastrulation center in the ascidian egg	Jeffery W.R.	1993		https://www.scopus.com/inward/record.uri?eid=2-s2.0-14244254781&partnerID=40&md5=7e7370823405828f323a53711b94b063	Department of Zoology, Bodega Marine Laboratory, University of California, Davis, PO Box 247, Bodega Bay, CA 94923, United States	Jeffery, W.R., Department of Zoology, Bodega Marine Laboratory, University of California, Davis, PO Box 247, Bodega Bay, CA 94923, United States	A gastrulation center is described in ascidian eggs. Extensive cytoplasmic rearrangements occur in ascidian eggs between fertilization and first cleavage. During ooplasmic segregation, a specific cytoskeletal domain (the myoplasm) is translocated first to the vegetal pole (VP) and then to the posterior region of the zygote. A few hours later, gastrulation is initiated by invagination of endoderm …	Ascidian egg; Gastrulation, center; Protein synthesis; UV irradiation		"Cell-free translation"	United States	Specific	Specific proteins
Expression of adult globin mRNAs in hamster yolk-sac erythroid cells during ontogeny	Boussios T., Lee K.M., Li H., Subar M.	1993		https://www.scopus.com/inward/record.uri?eid=2-s2.0-0027819292&partnerID=40&md5=a44a3ae03ce1bb5d59fd6ee2606b6885	Hematology-Oncology Division, Medical Service, St. Luke's-Roosevelt Hospital Center, Amsterdam Avenue at 114th Street, New York, NY 10025, United States	Boussios, T., Hematology-Oncology Division, Medical Service, St. Luke's-Roosevelt Hospital Center, Amsterdam Avenue at 114th Street, New York, NY 10025, United States; Lee, K.M., Hematology-Oncology Division, Medical Service, St. Luke's-Roosevelt Hospital Center, Amsterdam Avenue at 114th Street, New York, NY 10025, United States; Li, H., Hematology-Oncology Division, Medical Service, St. Luke's-…	The embryonic-to-adult globin switch begins in intact yolk-sac erythroid cells (YSEC) of hamster embryos 2 days after initiation of erythropoiesis in the yolk-sac blood islands ('early' ontogeny), and is nearly completed 4 days later ('late' ontogeny) [2]. Rates of adult globin-chain synthesis, alpha and beta(major), in intact YSEC are low in early ontogeny and peak in late ontogeny. The opposite…	Adult hamster globin cDNA probes; Embryonic hamster; Erythropoiesis; Globin cDNA probes; Ontogeny of globin RNA; Yolk-sac erythroid cells	complementary dna; globin; messenger rna; animal cell; animal experiment; article; controlled study; embryo; erythropoiesis; hamster; nonhuman; ontogeny; priority journal; yolk sac; Actins; Aging; Animal; Blotting, Northern; Comparative Study; DNA Probes; Erythrocytes; Female; Gene Expression; Gestational Age; Globins; Hamsters; Nucleic Acid Hybridization; RNA, Messenger; Support, Non-U.S. Gov't;…	"Cell-free translation"	United States	Specific	Specific proteins
A cell-free translation system based on mollicute ribosomes [Beskletochnaia sistema transliatsii na osnove ribosom mollikutov.]	Korobkova E.S.	1993		https://www.scopus.com/inward/record.uri?eid=2-s2.0-0027696793&partnerID=40&md5=5535f3a07fcf4a4c39ed7ae0c47cefca		Korobkova, E.S.	Active cell-free protein-synthesizing systems are created on the basis of ribosomes of Acholeplasma laidlawii var. granulum str. 118, A. laidlawii PG-8 and active lysates of eucaryotic cells (lysate of rabbit reticulocytes and wheat germ extract) in which activity of 80S-ribosomes was suppressed by addition of actidione in concentrations of 150 and 200 mkg/ml, respectively. It is shown that prein…		cycloheximide; Acholeplasma laidlawii; article; cell fractionation; chemical phenomena; comparative study; dose response; drug effect; metabolism; ribosome; RNA translation; Acholeplasma laidlawii; Cell Fractionation; Comparative Study; Cycloheximide; Depression, Chemical; Dose-Response Relationship, Drug; English Abstract; Ribosomes; Support, Non-U.S. Gov't; Translation, Genetic	"Cell-free translation"	Other	Non-model organisms	Improved CFPS
mRNA with an extended Shine-Dalgarno sequence is translated independently of ribosomal protein S1 [mRNK s protiazhennoǐ posledovatel'nost'iu Shaǐn-Dal'garno transliruetsia nezavisimo ot ribosomnogo belka S1.]	Balakin A.G., Bogdanova S.L., Skripkin E.A.	1993		https://www.scopus.com/inward/record.uri?eid=2-s2.0-0027345827&partnerID=40&md5=6c31c7035003c3e80945cc23da0ab969		Balakin, A.G.; Bogdanova, S.L.; Skripkin, E.A.	The role of the ribosomal protein S1 in translation of a mRNA containing an extended Shine-Dalgarno sequence has been investigated. Using the toe printing technique, the formation of a ternary initiation complex with both S1-depleted 30S subunits and subunits treated with anti-S1 antibodies and mini-mRNA containing an lambda-cro-mRNA translational initiation region with a very long (9 nucleotides…		messenger RNA; ribosomal protein S1; ribosome protein; article; cell free system; chemistry; conformation; Escherichia coli; genetics; metabolism; molecular genetics; nucleotide sequence; RNA translation; Base Sequence; Cell-Free System; English Abstract; Escherichia coli; Molecular Sequence Data; Nucleic Acid Conformation; Ribosomal Proteins; RNA, Messenger; Translation, Genetic	"Cell-free translation"	Other	Specific	Specific proteins
An in vitro polysome display system for identifying ligands from very large peptide libraries	Mattheakis L.C., Bhatt R.R., Dower W.J.	1994	405	https://www.scopus.com/inward/record.uri?eid=2-s2.0-0028592703&doi=10.1073%2fpnas.91.19.9022&partnerID=40&md5=986d23b364b0a92fba5d4c1060165a97	Affymax Research Institute, 4001 Miranda Avenue, Palo Alto, CA 94304, United States; Department of Molecular Pharmacology, Stanford University, School of Medicine, 300 Pasteur Drive, Stanford, CA 94305, United States	Mattheakis, L.C., Affymax Research Institute, 4001 Miranda Avenue, Palo Alto, CA 94304, United States; Bhatt, R.R., Affymax Research Institute, 4001 Miranda Avenue, Palo Alto, CA 94304, United States, Department of Molecular Pharmacology, Stanford University, School of Medicine, 300 Pasteur Drive, Stanford, CA 94305, United States; Dower, W.J., Affymax Research Institute, 4001 Miranda Avenue, Pal…	We have used an in vitro protein synthesis system to construct a very large library of peptides displayed on polysomes. A pool of DNA sequences encoding 1012 random decapeptides was incubated in an Escherichia coli S30 coupled transcription/translation system. Polysomes were isolated and screened by affinity selection of the nascent peptides on an immobilized monoclonal antibody specific for the …	affinity purification; protein synthesis; recombinant diversity; translation	epitope; ligand; article; binding affinity; dna library; dna sequence; dna template; enzyme linked immunosorbent assay; escherichia coli; nonhuman; polymerase chain reaction; polysome; priority journal; protein analysis; protein purification; protein synthesis; rna translation; Amino Acid Sequence; Antibodies, Monoclonal; Base Sequence; DNA Primers; Dynorphins; Endorphins; Epitopes; Escherichia c…	"in vitro protein synthesis"	United States	Membrane	Specific proteins
Biosynthesis and biochemical properties of the hepatitis C virus core protein	Santolini E., Migliaccio G., La Monica N.	1994	363	https://www.scopus.com/inward/record.uri?eid=2-s2.0-0028233530&doi=10.1128%2fjvi.68.6.3631-3641.1994&partnerID=40&md5=3e441c83a247af94de2512474c2a09b3	Ist. Ric. Biol. Molec. P. A., 00040 Rome, Italy	Santolini, E., Ist. Ric. Biol. Molec. P. A., 00040 Rome, Italy; Migliaccio, G., Ist. Ric. Biol. Molec. P. A., 00040 Rome, Italy; La Monica, N., Ist. Ric. Biol. Molec. P. A., 00040 Rome, Italy	The biosynthesis and biochemical properties of the putative nucleocapsid protein of hepatitis C virus (HCV) were investigated. RNA transcripts for cell-free translation were prepared from truncated forms of the cDNA construct encoding the structural proteins of HCV. Processing of the translation products was dependent on microsomal membranes and signal recognition particle, suggesting that releas…		capsid protein; complementary DNA; core protein; signal peptidase; signal recognition particle; virus protein; virus RNA; animal cell; article; carboxy terminal sequence; cell fractionation; cellular distribution; Cercopithecidae; endoplasmic reticulum; Hepatitis C virus; immunoblotting; immunofluorescence; membrane binding; microsome membrane; nonhuman; polyacrylamide gel electrophoresis; polyme…	"Cell-free translation"	Europe	Specific	Specific proteins
Processing in the hepatitis C virus E2-NS2 region: Identification of p7 and two distinct E2-specific products with different C termini	Lin C., Lindenbach B.D., Prágai B.M., Mccourt D.W., Rice C.M.	1994	305	https://www.scopus.com/inward/record.uri?eid=2-s2.0-0028290389&doi=10.1128%2fjvi.68.8.5063-5073.1994&partnerID=40&md5=16057f26e9d527658ffcabacc2230847	Department of Molecular Microbiology, Washington University, School of Medicine, St. Louis, MO 63110-1093, United States; Howard Hughes Medical Institute, Washington University, School of Medicine, St. Louis, MO 63110-1093, United States; Department of Molecular Microbiology, Washington University, School of Medicine, 660 S. Euclid Ave., St. Louis, MO 63110-1093, United States	Lin, C., Department of Molecular Microbiology, Washington University, School of Medicine, St. Louis, MO 63110-1093, United States; Lindenbach, B.D., Department of Molecular Microbiology, Washington University, School of Medicine, St. Louis, MO 63110-1093, United States; Prágai, B.M., Department of Molecular Microbiology, Washington University, School of Medicine, St. Louis, MO 63110-1093, United …	The hepatitis C virus (HCV) H strain polyprotein is cleaved to produce at least nine distinct products: NH2-C-E1-E2-NS2-NS3-NS4A-NS4B-NS5A-NS5B-COOH. In the report, a series of C-terminal truncations and fusion with a human c- myc epitope tag allowed identification of a tenth HCV-encoded cleavage product, p7, which is located between the E2 and NS2 proteins. As determined by N-terminal sequence a…		epitope; signal peptidase; virus protein; animal cell; article; binding site; carboxy terminal sequence; cell free system; gene fusion; hepatitis C; Hepatitis C virus; hepatitis non A non B; human; human cell; nonhuman; priority journal; species difference; virus characterization	"Cell-free translation"	United States	Specific	Specific proteins
Transmembrane topology of two kainate receptor subunits revealed by N- glycosylation	Wo Z.G., Oswald R.E.	1994	174	https://www.scopus.com/inward/record.uri?eid=2-s2.0-0028364252&doi=10.1073%2fpnas.91.15.7154&partnerID=40&md5=5b49d55cbf8d1f220282c4ef68c3a50c	Department of Pharmacology, College of Veterinary Medicine, Cornell University, Ithaca, NY 14853, United States	Wo, Z.G., Department of Pharmacology, College of Veterinary Medicine, Cornell University, Ithaca, NY 14853, United States; Oswald, R.E., Department of Pharmacology, College of Veterinary Medicine, Cornell University, Ithaca, NY 14853, United States	Glutamate receptors are the primary excitatory neurotransmitter receptors in vertebrate brain and are of critical importance to a wide variety of neurological processes. Recent reports suggest that ionotropic glutamate receptors may have a unique transmembrane topology not shared by other ligand-gated ion channels. We report here the cloning of cDNAs from goldfish brain encoding two homologous ka…		excitatory amino acid receptor; ion channel; kainic acid; kainic acid receptor; neurotransmitter receptor; article; glycosylation; membrane binding; neurotransmission; priority journal; receptor binding; Amino Acid Sequence; Animal; Base Sequence; Brain; Cell Membrane; Cell-Free System; Cloning, Molecular; DNA; Glycosylation; Goldfish; Molecular Sequence Data; Mutation; Protein Conformation; Rece…	"Cell-free translation"	United States	Membrane	Specific proteins
Folding of firefly luciferase during translation in a cell-free system	Kolb V.A., Makeyev E.V., Spirin A.S.	1994	121	https://www.scopus.com/inward/record.uri?eid=2-s2.0-0028094779&doi=10.1002%2fj.1460-2075.1994.tb06670.x&partnerID=40&md5=eba2d10cd8927a713cfdefe217c528ed	Institute of Protein Research, Academy of Sciences of Russia, 142292 Pushchino, Moscow Region, Russian Federation	Kolb, V.A., Institute of Protein Research, Academy of Sciences of Russia, 142292 Pushchino, Moscow Region, Russian Federation; Makeyev, E.V., Institute of Protein Research, Academy of Sciences of Russia, 142292 Pushchino, Moscow Region, Russian Federation; Spirin, A.S., Institute of Protein Research, Academy of Sciences of Russia, 142292 Pushchino, Moscow Region, Russian Federation	In vitro synthesis of firefly luciferase and its folding into an enzymatically active conformation were studied in a wheat germ cell-free translation system. A novel method is described by which the enzymatic activity of newly synthesized luciferase can be monitored continuously in the cell-free system while this protein is being translated from its mRNA. It is shown that ribosome-bound polypepti…	Luciferase; Nascent peptide; Protein folding; Ribosome	luciferase; messenger RNA; polypeptide; article; cell free system; controlled study; enzyme activity; enzyme conformation; enzyme denaturation; enzyme synthesis; nonhuman; priority journal; protein folding; ribosome; RNA translation; wheat germ; Triticum aestivum	"Cell-free translation"	Other	Specific	Specific proteins
Proteinase 3C of hepatitis A virus (HAV) cleaves the HAV polyprotein P2- P3 at all sites including VP1/2A and 2A/2B	Schultheiss T., Kusov Y.Y., Gauss-Müller V.	1994	76	https://www.scopus.com/inward/record.uri?eid=2-s2.0-0028364693&doi=10.1006%2fviro.1994.1030&partnerID=40&md5=46906c5ab66a6634abb2c5db7dd4780b	Institute of Medical Microbiology, Medical University of Lübeck, Lübeck, Germany; Institute for Clinical Microbiology and Immunology, St. Gallen, Switzerland	Schultheiss, T., Institute of Medical Microbiology, Medical University of Lübeck, Lübeck, Germany; Kusov, Y.Y., Institute of Medical Microbiology, Medical University of Lübeck, Lübeck, Germany, Institute for Clinical Microbiology and Immunology, St. Gallen, Switzerland; Gauss-Müller, V., Institute of Medical Microbiology, Medical University of Lübeck, Lübeck, Germany	Thus far, the only virus-encoded proteinase of hepatitis A virus (HAV) detected is 3C, which was shown to catalyze proteolysis of most of the suggested cleavage sites within the HAV precursor polyprotein. To elucidate whether or not HAV proteinase 3C and its precursors are involved in processing of the yet unidentified sites in the polyprotein P2-P3, the genomic region of 3C including flanking se…			"Cell-free translation"	Europe	Specific	Specific proteins
Biogenesis and transmembrane topology of the CHIP28 water channel at the endoplasmic reticulum	Skach W.R., Shi L.-B., Calayag M.C., Frigeri A., Lingappa V.R., Verkman A.S.	1994	65	https://www.scopus.com/inward/record.uri?eid=2-s2.0-0028318283&doi=10.1083%2fjcb.125.4.803&partnerID=40&md5=32e4b8f71eba2ea9c53ea3e98f8ccc98	Department of Medicine, Univ. of California at San Francisco, San Francisco, CA 94143, United States; Department of Physiology, Univ. of California at San Francisco, San Francisco, CA 94143, United States; Cancer Research Institute, Univ. of California at San Francisco, San Francisco, CA 94143, United States; Cardiovascular Research Institute, Univ. of California at San Francisco, San Francisco, …	Skach, W.R., Department of Medicine, Univ. of California at San Francisco, San Francisco, CA 94143, United States, Cancer Research Institute, Univ. of California at San Francisco, San Francisco, CA 94143, United States, Department of Physiology, Box 0444, Univ. of California at San Francisco, San Francisco, CA 94143, United States; Shi, L.-B., Department of Physiology, Univ. of California at San …	CHIP28 is a 28-kD hydrophobic integral membrane protein that functions as a water channel in erythrocytes and renal tubule epithelial cell membranes. We examined the transmembrane topology of CHIP28 in the ER by engineering a reporter of translocation (derived from bovine prolactin) into nine sequential sites in the CHIP28 coding region. The resulting chimeras were expressed in Xenopus oocytes, a…		carrier protein; membrane protein; animal cell; article; cellular distribution; endoplasmic reticulum; human; membrane transport; nonhuman; priority journal; protein determination; protein localization; water transport; xenopus; Amino Acid Sequence; Animal; Base Sequence; Biological Transport; Cattle; Cell Membrane; Cell-Free System; Cytosol; DNA; Endoplasmic Reticulum; Glycosylation; Ion Channel…	"Cell-free translation"	United States	Membrane	Specific proteins
Isolation and characterization of krp, a dibasic endopeptidase required for cell viability in the fission yeast Schizosaccharomyces pombe	Davey J., Davis K., Imai Y., Yamamoto M., Matthews G.	1994	55	https://www.scopus.com/inward/record.uri?eid=2-s2.0-0028596117&doi=10.1002%2fj.1460-2075.1994.tb06936.x&partnerID=40&md5=6d74c3c67af472a0ea594782086a729d	School of Biochemistry, University of Birmingham, Birmingham B15 2TT, United Kingdom; Dept. of Biophysics and Biochemistry, School of Science, University of Tokyo, PO Hongo, Tokyo 113, Japan; Division of Cell Proliferation, National Institute for Basic Biology, Okazaki, Aichi 444, Japan	Davey, J., School of Biochemistry, University of Birmingham, Birmingham B15 2TT, United Kingdom; Davis, K., School of Biochemistry, University of Birmingham, Birmingham B15 2TT, United Kingdom; Imai, Y., Dept. of Biophysics and Biochemistry, School of Science, University of Tokyo, PO Hongo, Tokyo 113, Japan, Division of Cell Proliferation, National Institute for Basic Biology, Okazaki, Aichi 444,…	The activation of pro-hormones and many precursor proteins involves cleavage by endopeptidases belonging to the subtilisin-like family of enzymes. Here we describe the isolation and characterization of the first member of this family from the fission yeast Schizosaccharomyces pombe. The enzyme, which has been named krp for KEX2-related protease, is a type I membrane-bound endopeptidase that cleav…	Dibasic endopeptidase; KEX2-related protease; Pro-protein processing; Schizosaccharomyces pombe	calcium ion; membrane protein; pheromone; protein precursor; proteinase; subtilisin; animal cell; article; cell viability; controlled study; endoplasmic reticulum; enzyme activity; enzyme analysis; enzyme isolation; enzyme synthesis; gene translocation; nonhuman; pH; priority journal; protein degradation; protein glycosylation; protein processing; Schizosaccharomyces pombe; Xenopus; Animalia; Euk…	"Cell-free translation"	Europe	Specific	Specific proteins
Proteins that interact with PKR	Jagus R., Gray M.M.	1994	53	https://www.scopus.com/inward/record.uri?eid=2-s2.0-0028589116&doi=10.1016%2f0300-9084%2894%2990082-5&partnerID=40&md5=5c1b0229229447737ba933f5732b9c0f	Center of Marine Biotechnology, University of Maryland Biotechnology Center, 600 E Lombard Street, Baltimore, MD 21202, United States	Jagus, R., Center of Marine Biotechnology, University of Maryland Biotechnology Center, 600 E Lombard Street, Baltimore, MD 21202, United States; Gray, M.M., Center of Marine Biotechnology, University of Maryland Biotechnology Center, 600 E Lombard Street, Baltimore, MD 21202, United States	The in vitro activities of recombinant gene products of the vaccinia virus E3L and K3L genes have been compared. These proteins are both potent inhibitors of the dsRNA activated protein kinase (PKR) as assayed in cell-free translation systems or with purified PKR. The two gene products function at similar molar concentrations. Both proteins are expressed early in vaccinia virus infection suggesti…	PKR inhibitors; regulation cell proliferation; viral strategies	double stranded rna; growth factor; protein kinase; virus protein; cell cycle; cell proliferation; controlled study; down regulation; enzyme inhibition; growth regulation; nonhuman; oncogene; protein protein interaction; review; signal transduction; vaccinia virus; Animal; Cell-Free System; Cells, Cultured; eIF-2 Kinase; Human; Phosphorylation; Protein-Serine-Threonine Kinases; RNA-Binding Protei…	"Cell-free translation"	United States	Specific	Specific proteins
Nuclease resistance of an extraordinarily thermostable mini-hairpin DNA fragment, d(GCGAAGC) and its application to in vitro protein synthesis	Yoshizawa S., Ueda T., Ishido Y., Miura K.-I., Watanabe K., Hirao I.	1994	50	https://www.scopus.com/inward/record.uri?eid=2-s2.0-0028309010&doi=10.1093%2fnar%2f22.12.2217&partnerID=40&md5=9c9c3b1c1de1b15b9c23e6550185943a	Department of Chemistry and Biotechnology, Faculty of Engineering, University of Tokyo, Hongo, Tokyo 113, Japan; Laboratory of Pharmaceutical Chemistry, Tokyo College of Pharmacy, 1432-1, Horinouchi, Hachioji, Tokyo 192-03, Japan; Institute for Biomolecular Science, Gakushuin University, Mejiro, Tokyo 171, Japan	Yoshizawa, S., Department of Chemistry and Biotechnology, Faculty of Engineering, University of Tokyo, Hongo, Tokyo 113, Japan; Ueda, T., Department of Chemistry and Biotechnology, Faculty of Engineering, University of Tokyo, Hongo, Tokyo 113, Japan; Ishido, Y., Laboratory of Pharmaceutical Chemistry, Tokyo College of Pharmacy, 1432-1, Horinouchi, Hachioji, Tokyo 192-03, Japan; Miura, K.-I., Inst…	The nuclease resistance of a short, thermostable minihairpin, d(GCGAAGC), and other related hairpins was examined. Hairpins possessing a purine-rich (GAA) or (GAAA) loop appeared to be more resistant against nucleases than those with a pyrimidine-rich loop or single-stranded oligomers. Among 8 kinds of oligodeoxyribonucleotides examined, the fragment most resistant against nucleases was a hairpin…		dihydrofolate reductase; dna fragment; messenger rna; nuclease; oligodeoxyribonucleotide; purine; article; controlled study; dna sequence; dna structure; escherichia coli; nonhuman; priority journal; protein synthesis; rna translation; thermostability; Aspergillus Nuclease S1; Base Sequence; DNA; Escherichia coli; Molecular Sequence Data; Nucleic Acid Conformation; Protein Biosynthesis; Temperatu…	"in vitro protein synthesis"	Japan	Improvement	Improved CFPS
An Increased Rate of Cell-free Protein Synthesis by Condensing Wheat-germ Extract with Ultrafiltration Membranes	Nakano H., Tanaka T., Kawarasaki Y., Yamane T.	1994	44	https://www.scopus.com/inward/record.uri?eid=2-s2.0-85007974354&doi=10.1271%2fbbb.58.631&partnerID=40&md5=863d94a9ee05024b3b4aa378cfb1f09e	Laboratory of Molecular Biotechnology, Department of Applied Biological Sciences, School of Agriculture, Nagoya University, Furo-cho, Chikusa-ku, 464, Nagoya, Japan	Nakano, H., Laboratory of Molecular Biotechnology, Department of Applied Biological Sciences, School of Agriculture, Nagoya University, Furo-cho, Chikusa-ku, 464, Nagoya, Japan; Tanaka, T., Laboratory of Molecular Biotechnology, Department of Applied Biological Sciences, School of Agriculture, Nagoya University, Furo-cho, Chikusa-ku, 464, Nagoya, Japan; Kawarasaki, Y., Laboratory of Molecular Bio…	Wheat-germ extract for cell-free protein synthesis was condensed with ultrafiltration membranes of which the molecular cut-off values were lOkDa, 100 kDa, and 300 kDa. Reaction conditions of the cell-free system were optimized for the condensed extracts, which needed a higher concentration of creatine phosphate than the uncondensed one, probably due to the increased activity of degradation of ATP…		adenosine triphosphate; creatine phosphate; dihydrofolate reductase; guanosine triphosphate; plant extract; protein; article; biosynthesis; cell free system; genetics; immunoblotting; kinetics; metabolism; molecular weight; RNA translation; ultrafiltration; wheat; Adenosine Triphosphate; Cell-Free System; Guanosine Triphosphate; Immunoblotting; Kinetics; Molecular Weight; Phosphocreatine; Plant E…	"Cell-free protein synthesis"	Japan	Non-model organisms	Improved CFPS
Identification of a soluble SecA/SecB complex by means of a subfractionated cell-free export system	Hoffschulte H.K., Drees B., Müller M.	1994	41	https://www.scopus.com/inward/record.uri?eid=2-s2.0-0028270915&partnerID=40&md5=2f9973f3745e953e49de6b8b50df64a1	Inst. F. Physikalische Biochemie, Universität München, Schillerstrasse 44, D-80336 München, Germany	Hoffschulte, H.K., Inst. F. Physikalische Biochemie, Universität München, Schillerstrasse 44, D-80336 München, Germany; Drees, B., Inst. F. Physikalische Biochemie, Universität München, Schillerstrasse 44, D-80336 München, Germany, ; Müller, M., Inst. F. Physikalische Biochemie, Universität München, Schillerstrasse 44, D-80336 München, Germany	We have reconstituted the cell-free synthesis of the Escherichia coli precursor protein LamB from partially purified subfractions of an E. coli cell extract. PreLamB synthesized in this manner is translocated into salt- extracted plasma membrane vesicles only in the presence of SecA/SecB- or SecB-containing preparations of the E. coli cytosol. The most active preparations obtained upon purificati…		protein precursor; article; cell fractionation; cell free system; intracellular transport; nonhuman; priority journal; protein analysis; protein purification; protein transport; Adenosinetriphosphatase; Bacterial Proteins; Biological Transport; Cell Fractionation; Cell Membrane; Cell-Free System; Cytosol; Escherichia coli; Protein Precursors; Receptors, Virus; Support, Non-U.S. Gov't; Escherichia…	"Cell-free synthesis"	Europe	Membrane	Specific proteins
Dependence of the folding and import of the precursor to mitochondrial aspartate aminotransferase on the nature of the cell-free translation system	Lain B., Iriarte A., Martinez-Carrion M.	1994	38	https://www.scopus.com/inward/record.uri?eid=2-s2.0-0028272104&partnerID=40&md5=5e01994d6f68ff3634c8c8aaf3704fba	Div. of Molec. Biol. and Biochem., School of Biological Sciences, University of Missouri, Kansas City, MO 64110-2499, United States	Lain, B., Div. of Molec. Biol. and Biochem., School of Biological Sciences, University of Missouri, Kansas City, MO 64110-2499, United States; Iriarte, A., Div. of Molec. Biol. and Biochem., School of Biological Sciences, University of Missouri, Kansas City, MO 64110-2499, United States; Martinez-Carrion, M., Div. of Molec. Biol. and Biochem., School of Biological Sciences, University of Missouri…	The precursor to mitochondrial aspartate amino-transferase (pmAspAT), when newly synthesized in vitro using either rabbit reticulocyte lysate (RRL) or wheat germ extract (WGE), is highly susceptible to proteolysis. Treatment of these translation products with trypsin generates a characteristic pattern of proteolytic fragments which differs between WGE and RRL. pmAspAT synthesized in RRL acquired …		aspartate aminotransferase; n ethylmaleimide; signal peptide; article; cell free system; enzyme activity; mitochondrion; priority journal; protein degradation; protein folding; protein processing; protein synthesis; reticulocyte lysate; Animal; Aspartate Aminotransferases; Cell-Free System; Comparative Study; Cytosol; Enzyme Precursors; Ethylmaleimide; Heat-Shock Proteins; Kinetics; Mitochondria;…	"Cell-free translation"	United States	Specific	Specific proteins
The microsomal epoxide hydrolase has a single membrane signal anchor sequence which is dispensable for the catalytic activity of this protein	Friedberg T., Lollmann B., Becker R., Holler R., Oesch F.	1994	34	https://www.scopus.com/inward/record.uri?eid=2-s2.0-0028006636&doi=10.1042%2fbj3030967&partnerID=40&md5=201a79bc2f5ad59f0261f11097b359c3	Institute of Toxicology, University of Mainz, Obere Zahlbacher Strasse 67, D-55131 Mainz, Germany	Friedberg, T., Institute of Toxicology, University of Mainz, Obere Zahlbacher Strasse 67, D-55131 Mainz, Germany; Lollmann, B., Institute of Toxicology, University of Mainz, Obere Zahlbacher Strasse 67, D-55131 Mainz, Germany; Becker, R., Institute of Toxicology, University of Mainz, Obere Zahlbacher Strasse 67, D-55131 Mainz, Germany; Holler, R., Institute of Toxicology, University of Mainz, Obe…	The microsomal epoxide hydrolase (mEH) catalyses the hydrolysis of reactive epoxides which are formed by the action of cytochromes P-450 from xenobiotics. In addition it has been suggested that mEH might mediate the transport of bile acids. For the mEH it has been shown that it is co-translationally inserted into the endoplasmic reticulum. Here we demonstrate that the N-terminal 20 amino acid res…		cytochrome P450; epoxide hydrolase; hybrid protein; membrane protein; microsome enzyme; mutant protein; signal peptide; amino acid sequence; amino terminal sequence; animal cell; article; cell free system; cell membrane; controlled study; dog; enzyme activity; enzyme structure; fibroblast; genetic engineering; nonhuman; pancreas; priority journal; rat; RNA translation; structure activity relation…	"Cell-free translation"	Europe	Membrane	Specific proteins
Prolonged Cell-Free Protein Synthesis in a Batch System Using Wheat Germ Extract	Kawarasaki Y., Nakano H., Yamane T.	1994	32	https://www.scopus.com/inward/record.uri?eid=2-s2.0-85007941447&doi=10.1271%2fbbb.58.1911&partnerID=40&md5=196922f03e28e3e275af1390b0214fda	Laboratory of Molecular Biotechnology, Department of Applied Biological Sciences, School of Agriculture, Nagoya University, Furo-cho, Chikusa-ku, Nagoya 464-01, Japan	Kawarasaki, Y., Laboratory of Molecular Biotechnology, Department of Applied Biological Sciences, School of Agriculture, Nagoya University, Furo-cho, Chikusa-ku, Nagoya 464-01, Japan; Nakano, H., Laboratory of Molecular Biotechnology, Department of Applied Biological Sciences, School of Agriculture, Nagoya University, Furo-cho, Chikusa-ku, Nagoya 464-01, Japan; Yamane, T., Laboratory of Molecular…	Reaction conditions of cell-free protein synthesis using wheat germ extract were examined to prolong the period of protein synthesis in a batch reaction. By optimizing conditions for ATP regeneration system involved in the cell-free system, protein synthesis continued about 4 hours, so that about 17μg dihydrofolate reductase protein was obtained in 1ml of a reaction mixture. It suggests that main…		adenosine triphosphate; dihydrofolate reductase; guanosine triphosphate; leucine; messenger RNA; plant extract; vegetable protein; article; biosynthesis; cell free system; metabolism; wheat; Adenosine Triphosphate; Cell-Free System; Guanosine Triphosphate; Leucine; Plant Extracts; Plant Proteins; RNA, Messenger; Support, Non-U.S. Gov't; Tetrahydrofolate Dehydrogenase; Triticum	"Cell-free protein synthesis"	Japan	Non-model organisms	Improved CFPS
Persistence of the fetal pattern of tropoelastin gene expression in severe neonatal bovine pulmonary hypertension	Stenmark K.R., Durmowicz A.G., Roby J.D., Mecham R.P., Parks W.C.	1994	32	https://www.scopus.com/inward/record.uri?eid=2-s2.0-0028213339&doi=10.1172%2fJCI117077&partnerID=40&md5=fbc8d79d2a3fbc6a4ab6d53aa45c4341	Devmt. Lung Biol. Pediat. C., Univ. of Colorado Hlth. Sci. Center, Denver, CO 80262, United States; Department of Medicine, Washington University Medical Center, St. Louis, MO 63110, United States; Dept. of Cell Biology and Physiology, Washington University Medical Center, St. Louis, MO 63110, United States; Developmental Lung Biology, University of Colorado HSC, 4200 East 9th Avenue. B133, Denve…	Stenmark, K.R., Devmt. Lung Biol. Pediat. C., Univ. of Colorado Hlth. Sci. Center, Denver, CO 80262, United States, Developmental Lung Biology, University of Colorado HSC, 4200 East 9th Avenue. B133, Denver, CO 80262, United States; Durmowicz, A.G., Devmt. Lung Biol. Pediat. C., Univ. of Colorado Hlth. Sci. Center, Denver, CO 80262, United States; Roby, J.D., Department of Medicine, Washington Un…	Neonatal hypoxic pulmonary hypertension causes increases and spatial changes in tropoelastin expression in pulmonary arteries. However, it is not clear if this is due to recruitment of quiescent smooth muscle cells (SMC) into an elastin-producing phenotype or persistence of the fetal pattern of tropoelastin gene expression. We evaluated the distribution and relative concentration of tropoelastin …	extracellular matrix proteins; pulmonary hypertension; smooth muscle cells; vascular development; vascular remodeling	elastin; messenger RNA; scleroprotein; tropoelastin; animal model; animal tissue; article; cattle; controlled study; extracellular matrix; fetus; gene expression; gene repression; hypoxia; in situ hybridization; male; newborn; nonhuman; postnatal development; priority journal; pulmonary artery; pulmonary hypertension; smooth muscle fiber	"Cell-free translation"	United States	Specific	Specific proteins
Determinants of carboxyl-terminal domain translocation during prion protein biogenesis	De Fea K.A., Nakahara D.H., Calayag M.C., Yost C.S., Mirels L.F., Prusiner S.B., Lingappa V.R.	1994	29	https://www.scopus.com/inward/record.uri?eid=2-s2.0-0028366142&partnerID=40&md5=24dd80a046247d0add13df156a9c2442	Department of Physiology, University of California, San Francisco, CA 94143-0444, United States; Department of Anesthesia, University of California, San Francisco, CA 94143-0444, United States; Department of Neurology, University of California, San Francisco, CA 94143-0444, United States; Dept. of Biochemistry and Biophysics, University of California, San Francisco, CA 94143-0444, United States; …	De Fea, K.A., Department of Physiology, University of California, San Francisco, CA 94143-0444, United States; Nakahara, D.H., Department of Physiology, University of California, San Francisco, CA 94143-0444, United States; Calayag, M.C., Department of Physiology, University of California, San Francisco, CA 94143-0444, United States; Yost, C.S., Department of Physiology, University of California,…	The prion protein (PrP) displays some unusual features in its biogenesis. In cell-free systems it can be synthesized as either an integral transmembrane protein spanning the membrane twice, with both amino and carboxyl domains in the lumen of the endoplasmic reticulum, or as a fully translocated polypeptide. A charged, extracytoplasmic region, termed the Stop Transfer Effector (STE) sequence, has…		membrane protein; article; biogenesis; carboxy terminal sequence; cell free system; codon; endoplasmic reticulum; gene translocation; nonhuman; prion; priority journal; protein analysis; protein domain; protein folding; transcription regulation; Amino Acid Sequence; Animals; Antibodies; Cattle; Cell-Free System; Female; Globins; Humans; Models, Structural; Molecular Sequence Data; Oocytes; Peptid…	"Cell-free translation"	United States	Membrane	Specific proteins
RESP18, a novel endocrine secretory protein transcript, and four other transcripts are regulated in parallel with pro-opiomelanocortin in melanotropes	Bloomquist B.T., Darlington D.N., Mains R.E., Eipper B.A.	1994	28	https://www.scopus.com/inward/record.uri?eid=2-s2.0-0028308947&partnerID=40&md5=fc620fca93305d79d2af827b4270f846	Department of Neuroscience, Johns Hopkins University, School of Medicine, Baltimore, MD 21205, United States; Department of Surgery, University of Maryland, Baltimore, MD 21201, United States; Dept. of Neuroscience, Johns Hopkins University, School of Medicine, 725 North Wolfe St., Baltimore, MD 21205, United States	Bloomquist, B.T., Department of Neuroscience, Johns Hopkins University, School of Medicine, Baltimore, MD 21205, United States; Darlington, D.N., Department of Surgery, University of Maryland, Baltimore, MD 21201, United States; Mains, R.E., Department of Neuroscience, Johns Hopkins University, School of Medicine, Baltimore, MD 21205, United States; Eipper, B.A., Department of Neuroscience, Johns…	The homogeneous nature of the rat intermediate pituitary makes it a powerful model system in which to study peptide hormone secretion. Adult male rats were treated with bromocriptine, a dopamine agonist, or haloperidol, a dopamine antagonist, for 3 weeks. In cDNA libraries prepared from the neurointermediate pituitaries of these rats, pro-opiomelanocortin (POMC) expression exhibited the expected …		bromocriptine; carboxypeptidase H; chromogranin B; complementary DNA; glucose regulated protein; haloperidol; messenger RNA; nucleotide; proopiomelanocortin; secretory protein; tenascin; adenohypophysis; agar gel electrophoresis; animal tissue; article; autoradiography; controlled study; hormone release; hypophysis; hypophysis intermediate lobe; hypothalamus; in situ hybridization; male; nonhuman…	"Cell-free translation"	United States	Specific	Specific proteins
Trimeric structure of human proliferating cell nuclear antigen: Implications for enzymatic function and autoantibody recognition	Brand S.R., Bernstein R.M., Mathews M.B.	1994	27	https://www.scopus.com/inward/record.uri?eid=2-s2.0-0028132878&partnerID=40&md5=fe263442af56cf1cae34863d6a11ca4c	Department of Rheumatology, University of Manchester, Manchester, United Kingdom; Cold Spring Harbor Laboratory, Cold Spring Harbor, NY 11724, United States; Cold Spring Harbor Laboratory, Box 100, 1 Bungtown Rd., Cold Spring Harbor, NY 11724, United States	Brand, S.R., Department of Rheumatology, University of Manchester, Manchester, United Kingdom, Cold Spring Harbor Laboratory, Cold Spring Harbor, NY 11724, United States; Bernstein, R.M., Department of Rheumatology, University of Manchester, Manchester, United Kingdom; Mathews, M.B., Cold Spring Harbor Laboratory, Cold Spring Harbor, NY 11724, United States, Cold Spring Harbor Laboratory, Box 100…	The proliferating cell nuclear Ag (PCNA) is a DNA replication factor postulated to function as a sliding clamp around DNA. PCNA is also a target for autoimmunity in systemic lupus erythematosus. The autoantigenicity of PCNA is highly conformation-dependent, and reaction with most anti-PCNA sera requires a nearly full-length PCNA molecule. Here we describe the use of gel filtration and glycerol gr…		cycline; animal cell; antigen binding; antigen specificity; antigenicity; article; dna replication; human; human cell; nonhuman; priority journal; protein structure; systemic lupus erythematosus; Autoantibodies; DNA Mutational Analysis; DNA Replication; Epitopes; Humans; Nuclear Proteins; Precipitin Tests; Proliferating Cell Nuclear Antigen; Protein Conformation; Recombinant Proteins; Structure-A…	"Cell-free translation"	United States	Specific	Specific proteins
Characterization of the Polypeptides and Determination of Genome Coding Assignments of an Aquareovirus	Subramanian K., McPhillips T.H., Samal S.K.	1994	26	https://www.scopus.com/inward/record.uri?eid=2-s2.0-0027949185&doi=10.1006%2fviro.1994.1621&partnerID=40&md5=c63e0425292c9ccbcebad87387746242	College of Veterinary Medicine, University of Maryland, College Park, MD 20742, United States; Department of Biology, La Salle University, Philadelphia, PA 19141, United States	Subramanian, K., College of Veterinary Medicine, University of Maryland, College Park, MD 20742, United States; McPhillips, T.H., Department of Biology, La Salle University, Philadelphia, PA 19141, United States; Samal, S.K., College of Veterinary Medicine, University of Maryland, College Park, MD 20742, United States	Proteins of an aquareovirus isolated from striped bass (SBR strain) were examined. Twelve viral-specific proteins ranging in molecular weight from approximately 130 to 15 kDa were identified in infected cells. Purified virions and infected cell lysates were used to characterize the structural and nonstructural proteins of the virus. Seven structural and five nonstructural proteins were identified…		virus protein; article; controlled study; electrophoresis; nonhuman; priority journal; protein analysis; reovirus; virus genome; Animal; Cell Line; Genome, Viral; Peptides; Protein Processing, Post-Translational; Reoviridae; Support, U.S. Gov't, Non-P.H.S.; Viral Proteins; Aquareovirus; Miridae; Morone saxatilis; Oryctolagus cuniculus; Reovirus sp.	"Cell-free translation"	United States	Specific	Specific proteins
Control of keratin gene expression by vitamin A in tracheobronchial epithelial cells.	Huang T.H., Ann D.K., Zhang Y.J., Chang A.T., Crabb J.W., Wu R.	1994	25	https://www.scopus.com/inward/record.uri?eid=2-s2.0-0028372159&doi=10.1165%2fajrcmb.10.2.7509163&partnerID=40&md5=746ee0bc43d540a9333f2d74d6cfe48c	California Primate Research Center, University of California, Davis, 95616., United States	Huang, T.H., California Primate Research Center, University of California, Davis, 95616., United States; Ann, D.K., California Primate Research Center, University of California, Davis, 95616., United States; Zhang, Y.J., California Primate Research Center, University of California, Davis, 95616., United States; Chang, A.T., California Primate Research Center, University of California, Davis, 9561…	Vitamin A (retinol) treatment induces (and/or enhances) mucous cell differentiation and alters keratin gene expression in cultured airway epithelial cells of human and nonhuman primate origin. We observed that retinol greatly reduced the synthesis of keratins 5, 6, 14, 16, and 17, but slightly enhanced keratins 7, 8, 10, 13, 15, 18, and 19. These changes were also reflected at the mRNA level as d…		complementary DNA; keratin; messenger RNA; retinol; amino acid sequence; animal; article; bronchus; cell culture; cell differentiation; cytology; drug effect; epithelium cell; gene expression regulation; genetics; human; Macaca; metabolism; molecular genetics; nucleotide sequence; trachea; Amino Acid Sequence; Animals; Base Sequence; Bronchi; Cell Differentiation; Cells, Cultured; DNA, Complement…	"Cell-free translation"	United States	Specific	Specific proteins
Cell-free synthesis of vitellin in the shrimp Penaeus semisulcatus (de Haan)	Khayat M., Lubzens E., Tietz A., Funkenstein B.	1994	24	https://www.scopus.com/inward/record.uri?eid=2-s2.0-0028052869&doi=10.1006%2fgcen.1994.1024&partnerID=40&md5=e006de95284454dda962c5a139dce298	Department of Biochemistry, George S. Wise Faculty of Life Sci., Tel-Aviv University, Tel-Aviv 69978, Israel; National Institute of Oceanography, Israel Oceanographic Limnological Research, Tel-Shlkmona, P.O.B. 8030, Haifa 31080, Israel	Khayat, M., Department of Biochemistry, George S. Wise Faculty of Life Sci., Tel-Aviv University, Tel-Aviv 69978, Israel, National Institute of Oceanography, Israel Oceanographic Limnological Research, Tel-Shlkmona, P.O.B. 8030, Haifa 31080, Israel; Lubzens, E., National Institute of Oceanography, Israel Oceanographic Limnological Research, Tel-Shlkmona, P.O.B. 8030, Haifa 31080, Israel; Tietz, A…	The vitellogenic ovary of Penaeus semisulcatus contains mRNA specific for vitellin (Vt), low levels of which are found in nonvitellogenic ovaries, and is absent from testes. Immunoisolation from cell-free translation of poly(A)+ RNA using antiserum against purified Vt produced a 35-kDa polypeptide. No differences were found between Vt precipitated from the translation products of the rabbit retic…			"Cell-free synthesis"	Other	Specific	Specific proteins
Post-translational import of 3-ketoacyl-coa thiolase into rat liver peroxisomes In Vitro	Miura S., Miyazawa S., Osumi T., Hashimoto T., Fujiki Y.	1994	23	https://www.scopus.com/inward/record.uri?eid=2-s2.0-0028332216&doi=10.1093%2foxfordjournals.jbchem.a124458&partnerID=40&md5=b8afd30a48514f6e15aca91472709fc4	Meijr Institute of Health Science, 540 Naruda, Odawara, Kanagawa 250, Japan; Department of Biochemistry, Shinshu University, School of Medicine, 3-1-1 Asahi, Matsumoto, Nagano 390, Japan; 3-1-1 Asahi, Matsumoto, Nagano 390, Japan	Miura, S., Meijr Institute of Health Science, 540 Naruda, Odawara, Kanagawa 250, Japan, 3-1-1 Asahi, Matsumoto, Nagano 390, Japan; Miyazawa, S., Department of Biochemistry, Shinshu University, School of Medicine, 3-1-1 Asahi, Matsumoto, Nagano 390, Japan; Osumi, T., Department of Biochemistry, Shinshu University, School of Medicine, 3-1-1 Asahi, Matsumoto, Nagano 390, Japan; Hashimoto, T., Depart…	Cell-free translation products of hepatic free polysomal RNA from a clofibrate-treated rat were incubated at 26°C for 0-60 min with a post-heavy mitochondrial supernatant fraction from normal rat liver. Exogenously added proteinase K-resistant precursor and mature forms of peroxisomal 3-ketoacyl-CoA thiolase were recovered in a particulate fraction and increased with time. Both forms of thiolase …	Amino-terminal presequences; In vitro proteolytic processing; In vitro transport; Larger thiolase precursors; Peroxisome biogenesis	acetyl coenzyme a acyltransferase; clofibrate; protein precursor; proteinase; rna; animal cell; animal tissue; article; controlled study; density gradient centrifugation; male; nonhuman; peroxisome; polysome; protein degradation; protein processing; rat; rna translation; Acetyl-CoA C-Acyltransferase; Animal; Biological Transport; Centrifugation, Isopycnic; Chemical Fractionation; In Vitro; Liver;…	"Cell-free translation"	Japan	Specific	Specific proteins
Expression of the lysostaphin gene of Staphylococcus simulans in a eukaryotic system	Williamson C.M., Bramley A.J., Lax A.J.	1994	21	https://www.scopus.com/inward/record.uri?eid=2-s2.0-0028230459&doi=10.1128%2faem.60.3.771-776.1994&partnerID=40&md5=f379261df1c87b07a7e50d5ddb48aec2	MRC Radiobiology Unit, Genetics Division, Chilton, Didcot, Oxon OX11 0RD, United Kingdom	Williamson, C.M., MRC Radiobiology Unit, Genetics Division, Chilton, Didcot, Oxon OX11 0RD, United Kingdom; Bramley, A.J., MRC Radiobiology Unit, Genetics Division, Chilton, Didcot, Oxon OX11 0RD, United Kingdom; Lax, A.J., MRC Radiobiology Unit, Genetics Division, Chilton, Didcot, Oxon OX11 0RD, United Kingdom	The lysostaphin gene of Staphylococcus simulans was cloned into Escherichia coli. The 5' end of the gene was modified to include a eukaryotic start codon, the Kozak expression start site consensus sequence, and an enzyme site to facilitate manipulation of the gene. Transcription of the modified gene in vitro yielded an RNA transcript which, when added to a rabbit reticulocyte cell-free translatio…		dodecyl sulfate sodium; lysostaphin; messenger RNA; animal cell; article; cell free system; controlled study; eukaryote; gene expression; genetic transcription; kidney cell; membrane vesicle; microsome membrane; nonhuman; polyacrylamide gel electrophoresis; reticulocyte; RNA translation; site directed mutagenesis; Staphylococcus	"Cell-free translation"	Europe	Non-model organisms	Improved CFPS
Coupled replication-translation of amplifiable messenger RNA. A cell-free protein synthesis system that mimics viral infection	Ryabova L., Volianik E., Kurnasov O., Spirin A., Wu Y., Kramer F.R.	1994	19	https://www.scopus.com/inward/record.uri?eid=2-s2.0-0028096230&partnerID=40&md5=47d9abd628cd7c7c107728b9134d44b0	Institute of Protein Research, Russian Academy of Sciences, 142292 Pushchino, Moscow Region, Russian Federation	Ryabova, L., Institute of Protein Research, Russian Academy of Sciences, 142292 Pushchino, Moscow Region, Russian Federation; Volianik, E., Institute of Protein Research, Russian Academy of Sciences, 142292 Pushchino, Moscow Region, Russian Federation; Kurnasov, O., Institute of Protein Research, Russian Academy of Sciences, 142292 Pushchino, Moscow Region, Russian Federation; Spirin, A., Institu…	Amplifiable messenger RNAs (Wu, Y., Zhang, D. Y., and Kramer, F. R. (1992) Proc. Natl. Acad. Sci. U. S. A. 89, 11769-11773) were used as templates in coupled replication-translation reactions. These amplifiable mRNAs contained a preselected messenger sequence embedded within the sequence of MDV-1 RNA, which is a small, naturally occurring template for Qβ replicase. When these recombinant mRNAs we…		messenger rna; recombinant rna; rna directed rna polymerase; article; cell free system; escherichia coli; nonhuman; priority journal; protein synthesis; rna replication; rna translation; Cell-Free System; In Vitro; Kinetics; Q beta Replicase; RNA, Messenger; Support, Non-U.S. Gov't; Support, U.S. Gov't, P.H.S.; Templates, Genetic; Translation, Genetic; Virus Replication; Escherichia coli	"Cell-free protein synthesis"	Other	Application	Applications
Analysis of G-protein α and βγ subunits by in vitro translation	Neer E.J., Denker B.M., Thomas T.C., Schmidt C.J.	1994	18	https://www.scopus.com/inward/record.uri?eid=2-s2.0-0028070045&doi=10.1016%2fS0076-6879%2894%2937065-6&partnerID=40&md5=e213ccf91095ff9b071bb2dca32d92aa		Neer, E.J.; Denker, B.M.; Thomas, T.C.; Schmidt, C.J.	This chapter discusses analysis of G-protein α and βγ subunits by in vitro translation. The analysis of G-protein subunits that have been modified by point mutation, deletion, or formation of chimeras requires that the altered protein be expressed. Cell-free transcription and translation of modified cDNAs offer certain advantages and disadvantages compared to various cellular systems. An importan…		cell protein; complementary dna; guanine nucleotide binding protein; messenger rna; protein subunit; Bordetella virulence factor; cross linking reagent; Cross Linking Reagents; GTP Binding Proteins; guanine nucleotide binding protein; messenger RNA; myristic acid; myristic acid derivative; nicotinamide adenine dinucleotide; recombinant protein; article; cell free system; dna transcription; geneti…	"Cell-free translation"	Other	Specific	Specific proteins
IRES-controlled protein synthesis and genome replication of poliovirus.	Schmid M., Wimmer E.	1994	17	https://www.scopus.com/inward/record.uri?eid=2-s2.0-0028317226&doi=10.1007%2f978-3-7091-9326-6_28&partnerID=40&md5=296052a206b03924f15f60a104d80fa8	Department of Microbiology, School of Medicine, State University of New York at Stony Brook., United States	Schmid, M., Department of Microbiology, School of Medicine, State University of New York at Stony Brook., United States; Wimmer, E., Department of Microbiology, School of Medicine, State University of New York at Stony Brook., United States	Initiation of translation of the single-stranded genomic RNAs of picornaviruses such as poliovirus (PV) and encephalomyocarditis virus (EMCV) is cap-independent and controlled by a long segment within the 5' non-translated region (5'NTR), termed internal ribosomal entry site (IRES). Cellular RNA-binding proteins have been identified that are involved in IRES function in trans. One of these protei…		2C protein, viral; capped RNA; carrier protein; core protein; virus protein; biosynthesis; conformation; genetics; growth, development and aging; nucleotide sequence; Poliomyelitis virus; protein synthesis; regulatory sequence; review; virus replication; Carrier Proteins; DNA Mutational Analysis; Nucleic Acid Conformation; Poliovirus; Protein Biosynthesis; Regulatory Sequences, Nucleic Acid; RNA …	"Cell-free synthesis"	United States	Specific	Specific proteins
Cytotoxicity of a shiga toxin A subunit-CD4 fusion protein to human immunodeficiency virus-infected cells	Al-Jaufy A.Y., Haddad J.E., King S.R., McPhee R.A., Jackson M.P.	1994	16	https://www.scopus.com/inward/record.uri?eid=2-s2.0-0028181737&partnerID=40&md5=c5e80a50a30c2e74490723d17e67fd1a	Immunology/Microbiology Department, Wayne State Univ. School of Medicine, 540 East Canfield Ave., Detroit, MI 48201, United States	Al-Jaufy, A.Y., Immunology/Microbiology Department, Wayne State Univ. School of Medicine, 540 East Canfield Ave., Detroit, MI 48201, United States; Haddad, J.E., Immunology/Microbiology Department, Wayne State Univ. School of Medicine, 540 East Canfield Ave., Detroit, MI 48201, United States; King, S.R., Immunology/Microbiology Department, Wayne State Univ. School of Medicine, 540 East Canfield A…	Shiga toxin (STX) is a ribosome-inactivating cytotoxin produced by Shigella dysenteriae serotype 1. The enzymatic domain of the STX A polypeptide has been defined by introducing amino- and carboxy-terminal deletions in the polypeptide and assessing activity in a cell-free translation system. Three recombinant forms of StxA which possess enzymatic activity were genetically fused to a 165-amino-aci…		cd4 antigen; hybrid protein; monoclonal antibody; shiga toxin; t lymphocyte receptor; trypan blue; amino terminal sequence; article; binding affinity; carboxy terminal sequence; cell free system; cytotoxicity; enzyme activity; gene expression; human immunodeficiency virus; human immunodeficiency virus infection; immunoprecipitation; plasmid; priority journal; receptor binding; shigella dysenteria…	"Cell-free translation"	United States	Specific	Specific proteins
Relative contribution of photo-addition, helper oligonucleotide and RNase H to the antisense effect of psoralen-oligonucleotide conjugates, on in vitro translation of Leishmania mRNAs	Pascolo E., Hudrisier D., Sproat B., Thuong N.T., Toulme J.-J.	1994	15	https://www.scopus.com/inward/record.uri?eid=2-s2.0-0027989964&doi=10.1016%2f0167-4781%2894%2990251-8&partnerID=40&md5=6e12bfd01e17574833a54810c1d8cd87	Laboratoire de Biophysique Moléculaire, INSERM U386, Université de Bordeaux II, 146 rue Léo Saignat, 33076 Bordeaux cédex, France; Sanofi Elf-Biorecherches, Labège Innopole, BP 137, 31676 Labège cédex, France; EMBL, Meyerhofstrasse 1, D-69012 Heidelberg, Germany; Centre de Biophysique Moléculaire, CNRS, 45071 Orléans, France	Pascolo, E., Laboratoire de Biophysique Moléculaire, INSERM U386, Université de Bordeaux II, 146 rue Léo Saignat, 33076 Bordeaux cédex, France; Hudrisier, D., Sanofi Elf-Biorecherches, Labège Innopole, BP 137, 31676 Labège cédex, France; Sproat, B., EMBL, Meyerhofstrasse 1, D-69012 Heidelberg, Germany; Thuong, N.T., Centre de Biophysique Moléculaire, CNRS, 45071 Orléans, France; Toulme, J.-J., La…	We investigated the properties of two antisense oligonucleotides, 11αPso and 14TMP, 11 and 14 nucleotides long, respectively, and conjugated to psoralen derivatives. These oligonucleotides were complementary to the mini-exon sequence of Leishmania amazonensis. Upon ultraviolet (UV) irradiation these oligomers were selectively cross-linked to DNA or RNA target sequences, either 14 or 35 nucleotide…	Alpha oligonucleotide; Antisense oligonucleotide; Cell-free translation; Hairpin structure; Photosensitizer	antisense oligonucleotide; messenger rna; photosensitizing agent; psoralen derivative; ribonuclease h; article; cross linking; dna cross linking; leishmania; nonhuman; priority journal; rna translation; ultraviolet irradiation; Animal; Base Sequence; Cell-Free System; Comparative Study; Exons; Leishmania; Molecular Sequence Data; Nucleic Acid Conformation; Oligoribonucleotides; Photosensitizing A…	"Cell-free translation"	Europe	Specific	Specific proteins
The target antigen of anti-tubular basement membrane antibody-mediated interstitial nephritis	Miyazato H., Yoshioka K., Hino S., Aya N., Matsuo S., Suzuki N., Suzuki Y., Sinohara H., Maki S.	1994	12	https://www.scopus.com/inward/record.uri?eid=2-s2.0-0028039213&doi=10.3109%2f08916939409009527&partnerID=40&md5=55424d8c286aac538bf2631d5b2d9e75	Department of Pediatrics, Kinki University School of Medicine, 377-2 Ohno-higashi, Osaka-sayama, 589, Japan; Biochemistry, Kinki University School of Medicine, 377-2 Ohno-higashi, Osaka-sayama, 589, Japan; The Third Department of Internal Medicine, Nagoya Univeristy School of Medicine, 65 Tsuruma-cho, Syowa-ku, Nagoya 466, Japan	Miyazato, H., Department of Pediatrics, Kinki University School of Medicine, 377-2 Ohno-higashi, Osaka-sayama, 589, Japan; Yoshioka, K., Department of Pediatrics, Kinki University School of Medicine, 377-2 Ohno-higashi, Osaka-sayama, 589, Japan; Hino, S., Department of Pediatrics, Kinki University School of Medicine, 377-2 Ohno-higashi, Osaka-sayama, 589, Japan; Aya, N., Department of Pediatrics,…	Our previous studies showed that 54 kD and 48 kD tubular basement membrane (TBM) proteins were the major form of the target antigen involved in anti-TBM antibody-mediated tubulo-interstitial nephritis in humans. In those studies, we isolated the 54 kD glycoprotein (named gp54) from collagenase-digested bovine TBM. NH2-terminal amino acid sequencing indicated that gp54 represented a newly defined …	Anti-tubular basement membane antibody; Cell-free translation system; Synthetic peptide; Tubular basement membrane	epitope; glycoprotein; immunoglobulin g; membrane antigen; messenger rna; monoclonal antibody; polyclonal antibody; amino terminal sequence; animal cell; animal experiment; animal tissue; article; cattle; controlled study; guinea pig; human; human tissue; immunofluorescence; immunoprecipitation; interstitial nephritis; kidney tubule basement membrane; microscopy; mouse; nonhuman; rabbit; rat; sma…	"Cell-free translation"	Japan	Specific	Specific proteins
Primary structure, cell-free synthesis and mitochondrial targeting of the 8.2 kDa protein of cytochrome c reductase from potato	Braun H.-P., Kruft V., Schmitz U.K.	1994	11	https://www.scopus.com/inward/record.uri?eid=2-s2.0-0028598297&doi=10.1016%2f0005-2728%2894%2990057-4&partnerID=40&md5=1be25fb717229a8a5908f8487e4840c3	Institut für Genbiologische Forschung GmbH, Ihnestr. 63, D-14195 Berlin, Germany; Applied Biosystems GmbH, Brunnenweg 13, D-64331 Weiterstadt, Germany	Braun, H.-P., Institut für Genbiologische Forschung GmbH, Ihnestr. 63, D-14195 Berlin, Germany; Kruft, V., Applied Biosystems GmbH, Brunnenweg 13, D-64331 Weiterstadt, Germany; Schmitz, U.K., Institut für Genbiologische Forschung GmbH, Ihnestr. 63, D-14195 Berlin, Germany	Cytochrome c reductase from potato comprises ten subunits with apparent molecular sizes between 55 and < 10 kDa. The subunit with the highest electrophoretic mobility on SDS-polyacrylamide gels was isolated and analysed by cyclic Edman degradation. Mixtures of degenerative oligonuleotides were derived from the obtained sequence data and used for the isolation of corresponding cDNA clones. The clo…	(S. tuberosum); Cytochrome bc1 complex; Cytochrome c reductase; Mitochondrion; Protein transport; Respiratory chain	reduced nicotinamide adenine dinucleotide dehydrogenase; amino acid sequence; article; mitochondrion; nonhuman; potato; priority journal; protein structure; protein synthesis; protein targeting; protein transport; Amino Acid Sequence; Base Sequence; Comparative Study; Mitochondria; Molecular Sequence Data; NADH Dehydrogenase; Potatoes; Sequence Alignment; Support, Non-U.S. Gov't	"Cell-free synthesis"	Europe	Specific	Specific proteins
In vitro translation and membrane topology of rat recombinant mGluR 1α	Seal A.J., Collingridge G.L., Henley J.M.	1994	11	https://www.scopus.com/inward/record.uri?eid=2-s2.0-0027935404&doi=10.1016%2f0028-3908%2894%2990144-9&partnerID=40&md5=53e346323222418c5aef70c6cb5aba4d	Department of harmacology, Medical School, University of Birmingham, Edgbaston, Birmingham, BIS 2TT, United Kingdom	Seal, A.J., Department of harmacology, Medical School, University of Birmingham, Edgbaston, Birmingham, BIS 2TT, United Kingdom; Collingridge, G.L., Department of harmacology, Medical School, University of Birmingham, Edgbaston, Birmingham, BIS 2TT, United Kingdom; Henley, J.M., Department of harmacology, Medical School, University of Birmingham, Edgbaston, Birmingham, BIS 2TT, United Kingdom	The structure and post-translational processing of the metabotropic glutamate receptor 1α (mGluR1α) was analysed by in vitro cell-free translation, protease protection and deglycosylation. We show that mGluR1α can be synthesized in the rabbit-reticulocyte translation system to yield a predominant polypeptide product with an apparent molecular weight of 142 kDa. In the presence of dog-pancreatic m…	cell-free translation; glycosylation; In vitro translation; metabotropic glutamate receptor; mGluR1; post-translational modification; protease protection; protein structure	glutamate receptor; metabotropic receptor; proteinase; receptor subunit; animal tissue; article; controlled study; nonhuman; priority journal; protein processing; rat; translation initiation; Amidohydrolases; Animal; Cell Membrane; Cell-Free System; Cloning, Molecular; Dogs; Electrophoresis, Polyacrylamide Gel; Endopeptidases; Glucose; In Vitro; Microsomes; Molecular Weight; Mutation; Protein Pro…	"Cell-free translation"	Europe	Membrane	Specific proteins
Utilization of copper ion as a ribonuclease inhibitor in a cell-free protein synthesis system	Nishimura N., Kitaoka Y., Niwano M.	1994	10	https://www.scopus.com/inward/record.uri?eid=2-s2.0-0028111037&doi=10.1016%2f0922-338X%2894%2990250-X&partnerID=40&md5=34310a7d3fc01bb50ec530f3907c590d	Biotechnology Research Laboratory, Kobe Steel, Ltd., 1-25-14 Kannondai, Tsukuba, 305, Japan	Nishimura, N., Biotechnology Research Laboratory, Kobe Steel, Ltd., 1-25-14 Kannondai, Tsukuba, 305, Japan; Kitaoka, Y., Biotechnology Research Laboratory, Kobe Steel, Ltd., 1-25-14 Kannondai, Tsukuba, 305, Japan; Niwano, M., Biotechnology Research Laboratory, Kobe Steel, Ltd., 1-25-14 Kannondai, Tsukuba, 305, Japan	The degradation of mRNA in a cell-free coupled transcription and translation system derived from Escherichia coli was prevented by the addition of 0.5 mM copper ion. Neither the transcription nor the translation was influenced by the presence of copper ion at this concentration, whereas the transcription was inhibited by a copper ion concentration exceeding 1.0 mM, and the translation by a concen…		Biodegradation; Biosynthesis; Coliform bacteria; Composition effects; Copper; Ions; Proteins; RNA; Cell free protein synthesis system; Escherichia coli; Ribonuclease; Enzyme inhibition; copper; enzyme inhibitor; messenger rna; ribonuclease; article; dna transcription; escherichia coli; nonhuman; protein synthesis; rna degradation; rna translation; Escherichia coli	"Cell-free protein synthesis"	Japan	Improvement	Improved CFPS
Phosphorylation of the α and β polypeptides of the light‐harvesting complex I (B870) of Rhodobacter capsulatus in an in vitro translation system	Garcia A.F., Meryandini A., Brand M., Tadros M.H., Drews G.	1994	9	https://www.scopus.com/inward/record.uri?eid=2-s2.0-0027972329&doi=10.1111%2fj.1574-6968.1994.tb07266.x&partnerID=40&md5=a57231702b66b7cbeab536d93855a42e	Institute of Biology 2, Microbiology, Albert-Ludwigs-University, Schaenzlestrasse 1, Freiburg, D-79104, Germany; Facultad de Agronomia, Universidad de Buenos Aires, Ave. San Martin, Buenos Aires, 4453, Argentina	Garcia, A.F., Institute of Biology 2, Microbiology, Albert-Ludwigs-University, Schaenzlestrasse 1, Freiburg, D-79104, Germany; Meryandini, A., Facultad de Agronomia, Universidad de Buenos Aires, Ave. San Martin, Buenos Aires, 4453, Argentina; Brand, M., Facultad de Agronomia, Universidad de Buenos Aires, Ave. San Martin, Buenos Aires, 4453, Argentina; Tadros, M.H., Facultad de Agronomia, Universi…	Abstract Synthesis and phosphorylation of the proteins α and β of the light‐harvesting (LH) complex I (B870) were investigated in a cell‐free translation system of Rhodobacter capsulatus. Both proteins were incorporated into the membrane fraction; LHIβ was inserted in the absence of LHIα was phosphorylated in the presence of [γ‐32P]ATP only when membranes were present. Phosphorylated LHIβ was fou…	Antenna proteins; Cell‐free translation; Membrane insertion; Protein phosphorylation; Rhodobacter capsulatus	article; light harvesting system; nonhuman; photosynthesis; priority journal; protein phosphorylation; Rhodobacter capsulatus; RNA translation; Rhodobacter capsulatus; Rhodopseudomonas	"Cell-free translation"	Other	Membrane	Specific proteins
Isolation of growth hormone and in vitro translation of mRNA isolated from pituitaries of the gilthead sea bream Sparus aurata	Cavari B., Le Bail P.-Y., Levavi-Sivan B., Melamed P., Kawauchi H., Funkenstein B.	1994	9	https://www.scopus.com/inward/record.uri?eid=2-s2.0-0028021166&doi=10.1006%2fgcen.1994.1129&partnerID=40&md5=598d40d827495398039c658e03082300	National Institute of Oceanography, Israel Oceanographic and Limnological Research, Tel Shikmona, Haifa 31080, Israel; Laboratoire de Physiologic des Poissons (INRA), Campus de Beaulieu, 35042 Rennes Cedex, France; Department of Zoology, Tel-Aviv University, Tel-Aviv, Israel, Israel; Laboratory of Molecular Endocrinology, School of Fisheries Sciences, Kitasato University, Sanriku, Iwate, Japan	Cavari, B., National Institute of Oceanography, Israel Oceanographic and Limnological Research, Tel Shikmona, Haifa 31080, Israel; Le Bail, P.-Y., Laboratoire de Physiologic des Poissons (INRA), Campus de Beaulieu, 35042 Rennes Cedex, France; Levavi-Sivan, B., Department of Zoology, Tel-Aviv University, Tel-Aviv, Israel, Israel; Melamed, P., Department of Zoology, Tel-Aviv University, Tel-Aviv, I…	Growth hormone (GH) polypeptide was purified from pituitary glands of the gilthead sea bream (Sparus aurata) by a two-step procedure involving gel filtration on Sephadex G-100 and reverse-phase high-performance liquid chromatography (rpHPLC). At each stage of purification, fractions were monitored by SDS-polyacrylamide gel electrophoresis (SDS-PAGE) and by immunoblotting using anti-bonito GH anti…			"Cell-free translation"	Other	Specific	Specific proteins
Efficient expression of E. coli dihydrofolate reductase gene by an in vitro translation system using phosphorothioate mRNA	Tohda H., Chikazumi N., Ueda T., Nishikawa K., Watanabe K.	1994	8	https://www.scopus.com/inward/record.uri?eid=2-s2.0-0028280813&doi=10.1016%2f0168-1656%2894%2990166-X&partnerID=40&md5=80f1b36e18bea803ca4ba9a38d6cfb14	Department of Biological Sciences, Faculty of Bioscience and Biotechnology, Tokyo Institute of Technology, Nagatsuta, Midori-ku, Yokohama, 227, Japan	Tohda, H., Department of Biological Sciences, Faculty of Bioscience and Biotechnology, Tokyo Institute of Technology, Nagatsuta, Midori-ku, Yokohama, 227, Japan; Chikazumi, N., Department of Biological Sciences, Faculty of Bioscience and Biotechnology, Tokyo Institute of Technology, Nagatsuta, Midori-ku, Yokohama, 227, Japan; Ueda, T., Department of Biological Sciences, Faculty of Bioscience and …	Dihydrofolate reductase (DHFR) of Escherichia coli (E. coli) was synthesized in a cell-free translation system of E. coli directed by phosphorothioate-containing mRNA (thio-mRNA) which was polymerized by an in vitro transcription of the DHFR gene in the presence of Sp diastereomers of ribonucleoside 5′-O-(1-thiotriphosphates). The molecular weights of the products thus obtained were identical to …	Dihydrofolate reductase; E. coli extract; mRNA; Phosphorothioate; Translation	dihydrofolate reductase; messenger rna; phosphorothioic acid; article; escherichia coli; gene expression; nonhuman; priority journal; rna translation; Base Sequence; Escherichia coli; Gene Expression; Molecular Sequence Data; RNA, Messenger; Tetrahydrofolate Dehydrogenase; Thionucleotides; Translation, Genetic	"Cell-free translation"	Japan	Specific	Specific proteins
Intracellular Early and Late Modifications of Human Apolipoprotein A-II. Effect of Glutamine-+1 to Leucine Substitution	Lopez J., Bertrand J., Kalopissis A., Chambaz J., Roghani A., Zanni E., Zannis V.I.	1994	5	https://www.scopus.com/inward/record.uri?eid=2-s2.0-0028179138&doi=10.1021%2fbi00179a034&partnerID=40&md5=badd67cdd374d15d36d4cf74cdd9157f	URA CNRS 1283, Institut des Cordeliers, 15 rue de l'Ecole de Medecine, 75006 Paris, France; Section of Molecular Genetics, Cardiovascular Institute, Department of Medicine and Biochemistry, Boston University Medical Center, 80 East Concord Street, Boston, Massachusetts 02118, United States	Lopez, J., URA CNRS 1283, Institut des Cordeliers, 15 rue de l'Ecole de Medecine, 75006 Paris, France; Bertrand, J., URA CNRS 1283, Institut des Cordeliers, 15 rue de l'Ecole de Medecine, 75006 Paris, France; Kalopissis, A., URA CNRS 1283, Institut des Cordeliers, 15 rue de l'Ecole de Medecine, 75006 Paris, France; Chambaz, J., URA CNRS 1283, Institut des Cordeliers, 15 rue de l'Ecole de Medecine…	It has been shown previously that apoA-II undergoes several intracellular modifications in HepG2 cells (Hussain & Zannis, 1990). In the present study, we have generated permanent cell lines in mouse C127 cells which express the normal apoA-II gene and a mutated form in which Gln+1 was substituted with Leu (Leu+1). This modification was designed to prevent cyclization of the N-terminal glutamine o…		apolipoprotein a2; brefeldin a; glycine; isoprotein; leucine; messenger rna; sialidase; amino acid substitution; amino terminal sequence; animal cell; article; binding kinetics; controlled study; cyclization; golgi complex; mouse; nonhuman; priority journal; protein analysis; protein modification; protein structure; sialylation; Apolipoprotein A-II; Electrophoresis, Gel, Two-Dimensional; Endoplas…	"Cell-free translation"	United States	Specific	Specific proteins
Translational activity of mouse protamine 1 messenger ribonucleoprotein particles in the reticulocyte and wheat germ cell‐free translation systems	Kleene K.C., Smith J.	1994	4	https://www.scopus.com/inward/record.uri?eid=2-s2.0-0028137840&doi=10.1002%2fmrd.1080370103&partnerID=40&md5=3b1abc37d10e11c94e3d17be1b7fb70a	Department of Biology, University of Massachusetts at Boston, Boston, Massachusetts, United States	Kleene, K.C., Department of Biology, University of Massachusetts at Boston, Boston, Massachusetts, United States; Smith, J., Department of Biology, University of Massachusetts at Boston, Boston, Massachusetts, United States	Protamine 1 mRNAs are inactivated by a block to the initiation of translation in early spermatids and are translationally active in late spermatids in mice. To determine whether translation of protamine 1 mRNAs is inhibited by a protein repressor, the translational activity of ribonucleoprotein particles and deproteinized RNAs were compared in the reticulocyte and wheat germ cell‐free translation…	mRNPs; Spermatids; Translational initiation; Translational regulation	messenger rna; protamine; ribonucleoprotein; animal cell; article; cell free system; gel filtration chromatography; mouse; nonhuman; priority journal; reticulocyte lysate; rna translation; spermatid; testis; translation initiation; wheat germ; Animal; Blotting, Northern; Cell-Free System; Kinetics; Male; Mice; Poly A; Protamines; Reticulocytes; Ribonucleoproteins; RNA, Messenger; Seeds; Spermatid…	"Cell-free translation"	United States	Non-model organisms	Improved CFPS
Phosphorylation of the α and β polypeptides of the light-harvesting complex I (B870) of Rhodobacter capsulatus in an in vitro translation system	Garcia A.F., Meryandini A., Brand M., Tadros M.H., Drews G.	1994		https://www.scopus.com/inward/record.uri?eid=2-s2.0-85087324659&doi=10.1111%2fj.1574-6968.1994.tb07266.x&partnerID=40&md5=7201c1481d52704640fe3095eec16c55	Institute of Biology 2, Microbiology, Albert-Ludwigs-University, Schaenzlestrasse 1, D-79104 Freiburg, Germany; Facultad de Agronomia, Universidad de Buenos Aires, Ave. San Martin, 4453 Buenos Aires, Argentina	Garcia, A.F., Institute of Biology 2, Microbiology, Albert-Ludwigs-University, Schaenzlestrasse 1, D-79104 Freiburg, Germany; Meryandini, A., Facultad de Agronomia, Universidad de Buenos Aires, Ave. San Martin, 4453 Buenos Aires, Argentina; Brand, M., Facultad de Agronomia, Universidad de Buenos Aires, Ave. San Martin, 4453 Buenos Aires, Argentina; Tadros, M.H., Facultad de Agronomia, Universidad…	Synthesis and phosphorylation of the proteins α and β of the light-harvesting (LH) complex I (B870) were investigated in a cell-free translation system of Rhodobacter capsulatus. Both proteins were incorporated into the membrane fraction; LHIβ was inserted in the absence of LHIα was phosphorylated in the presence of [γ-32P]ATP only when membranes were present. Phosphorylated LHIβ was found only i…	Antenna proteins; Cell-free translation; Membrane insertion; Protein phosphorylation; Rhodobacter capsulatus		"Cell-free translation"	Other	Membrane	Specific proteins
Cell-free synthesis and amino acid-selective stable isotope labeling of proteins for NMR analysis	Kigawa T., Muto Y., Yokoyama S.	1995	152	https://www.scopus.com/inward/record.uri?eid=2-s2.0-0029365773&doi=10.1007%2fBF00211776&partnerID=40&md5=350af6a14185fa2ebd68f7e1ab142d07	Department of Biophysics and Biochemistry, School of Science, University of Tokyo, Hongo, Bunkyo-ku, Tokyo, 113, Japan	Kigawa, T., Department of Biophysics and Biochemistry, School of Science, University of Tokyo, Hongo, Bunkyo-ku, Tokyo, 113, Japan; Muto, Y., Department of Biophysics and Biochemistry, School of Science, University of Tokyo, Hongo, Bunkyo-ku, Tokyo, 113, Japan; Yokoyama, S., Department of Biophysics and Biochemistry, School of Science, University of Tokyo, Hongo, Bunkyo-ku, Tokyo, 113, Japan	For the application of multidimensional NMR spectroscopy to larger proteins, it would be useful to perform selective labeling of one of the 20 amino acids. For some amino acids, however, amino acid metabolism drastically reduces the efficiency and selectivity of labeling in in vivo expression systems. In the present study, a cell-free protein synthesis system was optimized, so that highly efficie…	Cell-free protein synthesis; Protein expression; Ras protein; Selective stable isotope labeling	amino acid; aspartic acid; bacteriophage T7 RNA polymerase; DNA directed RNA polymerase; HRAS protein, human; nitrogen; peptide fragment; protein; protein p21; serine; virus protein; article; cell free system; chemistry; Escherichia coli; human; isotope labeling; metabolism; methodology; nuclear magnetic resonance spectroscopy; synthesis; Amino Acids; Aspartic Acid; Cell-Free System; DNA-Directed…	"Cell-free protein synthesis"	Japan	Noncanonical	Protein modifications
cDNA cloning, gene organization, and chromosomal localization of a human mercurial insensitive water channel. Evidence for distinct transcriptional units	Yang B., Ma T., Verkman A.S.	1995	127	https://www.scopus.com/inward/record.uri?eid=2-s2.0-0029086229&doi=10.1074%2fjbc.270.39.22907&partnerID=40&md5=eca9c9b8f0521c5b5e2ab3341483e829	Cardiovascular Research Institute, 1246 Health Sciences East Tower, University of California, San Francisco, CA 94143-0521, United States	Yang, B., Cardiovascular Research Institute, 1246 Health Sciences East Tower, University of California, San Francisco, CA 94143-0521, United States; Ma, T., Cardiovascular Research Institute, 1246 Health Sciences East Tower, University of California, San Francisco, CA 94143-0521, United States; Verkman, A.S., Cardiovascular Research Institute, 1246 Health Sciences East Tower, University of Califo…	Two distinct cDNAs encoding a human mercurial insensitive water channel (hMIWC) were cloned from a fetal brain cDNA library. The longest open reading frame of cDNA clone hMIWC1 encoded 301 amino acids with 94% identity to rat MIWC (Hasegawa, H., Ma, T., Skach, W., Matthay, M. M., and Verkman, A. S. (1994) J. Biol. Chem. 269, 5497-5500). A second cDNA (hMIWC2) had a distinct 5'-sequence upstream f…		complementary dna; messenger rna; article; chromosome 18q; chromosome map; dna sequence; gene expression regulation; genetic organization; human; membrane channel; molecular cloning; northern blotting; open reading frame; polymerase chain reaction; priority journal; promoter region; rna transcription; sequence analysis; southern blotting; tissue distribution; transcription initiation; water trans…	"Cell-free translation"	United States	Specific	Specific proteins
Contribution of cotranslational folding to the rate of formation of native protein structure	Fedorov A.N., Baldwin T.O.	1995	89	https://www.scopus.com/inward/record.uri?eid=2-s2.0-0028889120&doi=10.1073%2fpnas.92.4.1227&partnerID=40&md5=cfe8b10fadfe494f90a3372a57b08b04	Center for Macromolecular Design, Dept. of Biochemistry and Biophysics, Texas A and M University, College Station, TX 77843-2128, United States; Institute of Protein Research, Academy of Sciences of Russia, 142292 Pushchino, Russian Federation	Fedorov, A.N., Center for Macromolecular Design, Dept. of Biochemistry and Biophysics, Texas A and M University, College Station, TX 77843-2128, United States, Institute of Protein Research, Academy of Sciences of Russia, 142292 Pushchino, Russian Federation; Baldwin, T.O., Center for Macromolecular Design, Dept. of Biochemistry and Biophysics, Texas A and M University, College Station, TX 77843-…	To compare the process of protein folding in the cell with refolding following denaturation in vitro, we have investigated and compared the kinetics of renaturation of a full-length protein upon dilution from concentrated urea with the rate of folding in the course of biosynthesis. Formation of enzymatically active bacterial luciferase, an αβ heterodimer, occurred 2 min after completion of β-subu…	bacterial luciferase; protein folding; translation	luciferase; urea; article; cell free system; controlled study; enzyme subunit; escherichia coli; nonhuman; priority journal; protein denaturation; protein folding; protein structure; rna translation; Cell-Free System; Escherichia coli; Kinetics; Luciferase; Protein Conformation; Protein Denaturation; Protein Folding; Support, Non-U.S. Gov't; Support, U.S. Gov't, Non-P.H.S.; Translation, Genetic; …	"Cell-free protein synthesis"	United States	Application	Applications
The hepatitis C virus NS3 serine proteinase and NS4A cofactor: Establishment of a cell-free trans-processing assay	Lin C., Rice C.M.	1995	82	https://www.scopus.com/inward/record.uri?eid=2-s2.0-0029094449&doi=10.1073%2fpnas.92.17.7622&partnerID=40&md5=1357782dda580952fc17d9db02e951e7	Department of Molecular Microbiology, Washington Univ. School of Medicine, Box 8230, 660 South Euclid Avenue, St. Louis, MO 63110-1093, United States	Lin, C., Department of Molecular Microbiology, Washington Univ. School of Medicine, Box 8230, 660 South Euclid Avenue, St. Louis, MO 63110-1093, United States; Rice, C.M., Department of Molecular Microbiology, Washington Univ. School of Medicine, Box 8230, 660 South Euclid Avenue, St. Louis, MO 63110-1093, United States	The hepatitis C virus RNA genome encodes a long polyprotein that is proteolytically processed into at least 10 products. The order of these cleavage products in the polyprotein is NH2-C-E1-E2-p7-NS2-NS3-NS4A-NS4B- NS5A-NS5B-COOH. A serine proteinase domain located in the N-terminal one- third of nonstructural protein NS3 mediates cleavage at four downstream sites (the 3/4A, 4A/4B, 4B/5A, and 5A/5…	antiviral assay; flaviviridae; proteinase inhibitor	3,4 dichloroisocoumarin; 4 (2 aminoethyl)benzenesulfonyl fluoride; alpha 1 antichymotrypsin; aprotinin; benzamidine; benzylsulfonyl fluoride; chymostatin; cysteine proteinase inhibitor; detergent; edetic acid; leupeptin; methionine; n [n (3 carboxyoxirane 2 carbonyl)leucyl]agmatine; serine proteinase; serine proteinase inhibitor; soybean trypsin inhibitor; sulfur 35; tosyllysyl chloromethyl keton…	"Cell-free translation"	United States	Specific	Specific proteins
Inefficient membrane targeting, translocation, and proteolytic processing by signal peptidase of a mutant preproparathyroid hormone protein	Karaplis A.C., Lim S.-K., Baba H., Arnold A., Kronenberg H.M.	1995	82	https://www.scopus.com/inward/record.uri?eid=2-s2.0-0028919333&doi=10.1074%2fjbc.270.4.1629&partnerID=40&md5=3d97d4005fecb5e1172e51ff5904a631	Lady Davis Medical Research Inst., McGill University, Sir MB Davis-Jewish General Hospital, 3755 Cote Ste-Catherine Rd., Montreal, Que. H3T 1E2, Canada	Karaplis, A.C., Lady Davis Medical Research Inst., McGill University, Sir MB Davis-Jewish General Hospital, 3755 Cote Ste-Catherine Rd., Montreal, Que. H3T 1E2, Canada; Lim, S.-K., Lady Davis Medical Research Inst., McGill University, Sir MB Davis-Jewish General Hospital, 3755 Cote Ste-Catherine Rd., Montreal, Que. H3T 1E2, Canada; Baba, H., Lady Davis Medical Research Inst., McGill University, S…	A preproparathyroid hormone allele from a patient with familial isolated hypoparathyroidism was shown to have a single point mutation in the hydrophobic core of the signal sequence. This mutation, changing a cysteine to an arginine codon at the -8 position of the signal peptide, was associated with deleterious effects on the processing of preproparathyroid hormone to proparathyroid hormone in vit…		hormone precursor; mutant protein; parathyroid hormone; signal peptidase; amino acid substitution; animal cell; article; familial disease; human; hypoparathyroidism; nonhuman; point mutation; priority journal; protein degradation; protein processing; protein transport; Alleles; Amino Acid Sequence; Animal; Cell Membrane; Comparative Study; Endopeptidases; Glycosylation; Human; Hypoparathyroidism;…	"Cell-free translation"	Canada	Membrane	Specific proteins
Co-expressed complementary fragments of the human red cell anion exchanger (band 3, AE1) generate stilbene disulfonate-sensitive anion transport	Groves J.D., Tanner M.J.A.	1995	64	https://www.scopus.com/inward/record.uri?eid=2-s2.0-0028918239&doi=10.1074%2fjbc.270.16.9097&partnerID=40&md5=1f18b803dd66732546bbe08456fb5ac9	Department of Biochemistry, School of Medical Sciences, University of Bristol, Bristol BS8 1TD, United Kingdom	Groves, J.D., Department of Biochemistry, School of Medical Sciences, University of Bristol, Bristol BS8 1TD, United Kingdom; Tanner, M.J.A., Department of Biochemistry, School of Medical Sciences, University of Bristol, Bristol BS8 1TD, United Kingdom	We have constructed cDNA clones encoding various portions of the human red cell anion transporter (band 3), a well characterized integral membrane protein with up to 14 transmembrane segments. The biosynthesis, stability, cell surface expression, and functionality of these band 3 fragments were investigated by expression from the cRNAs into microsomal membranes using the reticulocyte cell-free tr…		complementary dna; membrane protein; stilbene derivative; amino acid sequence; anion exchange; anion transport; article; erythrocyte; human; human cell; priority journal; signal transduction; Amino Acid Sequence; Animal; Anion Exchange Protein 1, Erythrocyte; Base Sequence; Chlorides; DNA, Complementary; Glycophorin; Human; Ion Transport; Molecular Sequence Data; Peptide Fragments; Recombinant Pr…	"Cell-free translation"	Europe	Membrane	Specific proteins
A long-lived batch reaction system of cell-free protein synthesis	Kawarasaki Y., Kawai T., Nakano H., Yamane T.	1995	52	https://www.scopus.com/inward/record.uri?eid=2-s2.0-0028954219&doi=10.1006%2fabio.1995.1231&partnerID=40&md5=2fab4b5fa9beaa0fcb3e269dfca2baa9	Laboratory of Molecular Biotechnology, School of Agriculture, Nagoya University, Furo-cho, Chikusa-ku, Nagoya 464, Japan	Kawarasaki, Y., Laboratory of Molecular Biotechnology, School of Agriculture, Nagoya University, Furo-cho, Chikusa-ku, Nagoya 464, Japan; Kawai, T., Laboratory of Molecular Biotechnology, School of Agriculture, Nagoya University, Furo-cho, Chikusa-ku, Nagoya 464, Japan; Nakano, H., Laboratory of Molecular Biotechnology, School of Agriculture, Nagoya University, Furo-cho, Chikusa-ku, Nagoya 464, J…	Several reaction conditions of cell-free protein synthesis such as temperatures, buffers, tRNAs, and creatine phosphate were intensively investigated and optimized to prolong protein synthesis and make it more efficiently in a batch system. As a result of these modifications, the protein synthesis reaction continued for 10 h so that about 30 μg of dihydrofolate reductase (DHFR) protein derived fr…			"Cell-free protein synthesis"	Japan	Improvement	Improved CFPS
Acetyl phosphate as an energy source for bacterial cell-free translation systems	Ryabova L.A., Vinokurov L.M., Shekhovtsova E.A., Alakhov Y.B., Spirin A.S.	1995	52	https://www.scopus.com/inward/record.uri?eid=2-s2.0-0028899949&doi=10.1006%2fabio.1995.1208&partnerID=40&md5=2eaacf6e7264f9a17da05f56d2e95e9b	Institute of Protein Research, Russian Academy of Sciences, 142292 Pushchino, Russian Federation; Branch of the Shemyakin and Ovchinnikov, Institute of Bioorganic Chemistry, Russian Academy of Sciences, 142292 Pushchino, Russian Federation	Ryabova, L.A., Institute of Protein Research, Russian Academy of Sciences, 142292 Pushchino, Russian Federation; Vinokurov, L.M., Branch of the Shemyakin and Ovchinnikov, Institute of Bioorganic Chemistry, Russian Academy of Sciences, 142292 Pushchino, Russian Federation; Shekhovtsova, E.A., Institute of Protein Research, Russian Academy of Sciences, 142292 Pushchino, Russian Federation; Alakhov,…	[No abstract available]			"Cell-free translation"	Other	Improvement	Improved CFPS
Heterodimerization of the Two Motor Subunits of the Heterotrimeric Kinesin, KRP85/95	Rashid D.J., Wedaman K.P., Scholey J.M.	1995	51	https://www.scopus.com/inward/record.uri?eid=2-s2.0-0029127740&doi=10.1006%2fjmbi.1995.0484&partnerID=40&md5=e7718773f23ef0235679f9007cebf60b	Section of Molecular and Cellular Biology, Division of Biological Sciences, University of California, Davis, CA 95616, United States	Rashid, D.J., Section of Molecular and Cellular Biology, Division of Biological Sciences, University of California, Davis, CA 95616, United States; Wedaman, K.P., Section of Molecular and Cellular Biology, Division of Biological Sciences, University of California, Davis, CA 95616, United States; Scholey, J.M., Section of Molecular and Cellular Biology, Division of Biological Sciences, University …	The heterotrimeric kinesin-related motor protein, KRP85/95is assembled from two kinesin-related polypeptides, SpKRP85 and SpKRP95, together with an uncharacterized 115 kDa polypeptide. Here we report the deduced amino acid sequence of SpKRP95, a close relative of SpKRP85. Both SpKRP85 and SpKRP95 are predicted to have a tripartite domain organization consisting of an N-terminal motor domain, a ce…	KRP85/95; heterotrimeric kinesin; motor protein	kinesin; polypeptide; amino acid sequence; amino terminal sequence; animal cell; article; carboxy terminal sequence; controlled study; dimerization; immunoprecipitation; motor unit; nonhuman; priority journal; protein assembly; protein conformation; protein domain; Animalia	"Cell-free translation"	United States	Specific	Specific proteins
Cell-free synthesis of pectin. Identification and partial characterization of polygalacturonate 4-alpha-galacturonosyltransferase and its products from membrane preparations of tobacco cell-suspension cultures	Doong Ron-Lou, Liljebjelke K., Fralish G., Kumar A., Mohnen D.	1995	45	https://www.scopus.com/inward/record.uri?eid=2-s2.0-0028830709&doi=10.1104%2fpp.109.1.141&partnerID=40&md5=d573ce5e816f64d37454b90c15282711	Univ.GA,Dept Biochem.& Molec.Biol., Athens, GA 30602, United States	Doong Ron-Lou, Univ.GA,Dept Biochem.& Molec.Biol., Athens, GA 30602, United States; Liljebjelke, K., Univ.GA,Dept Biochem.& Molec.Biol., Athens, GA 30602, United States; Fralish, G., Univ.GA,Dept Biochem.& Molec.Biol., Athens, GA 30602, United States; Kumar, A., Univ.GA,Dept Biochem.& Molec.Biol., Athens, GA 30602, United States; Mohnen, D., Univ.GA,Dept Biochem.& Molec.Biol., Athens, GA 30602, U…	[No abstract available]		Nicotiana tabacum; Nicotiana tabacum; Tabacum	"Cell-free synthesis"	United States	Non-model organisms	Improved CFPS
Membrane expression and interactions of human transcobalamin II receptor	Bose S., Seetharam S., Seetharam B.	1995	45	https://www.scopus.com/inward/record.uri?eid=2-s2.0-0028907546&doi=10.1074%2fjbc.270.14.8152&partnerID=40&md5=6deb33ffe50b50e122b6bfb2a1119620	MACC Fund Center, Medical College of Wisconsin, 8701 Watertown Plank Rd., Milwaukee, WI 53226, United States	Bose, S., MACC Fund Center, Medical College of Wisconsin, 8701 Watertown Plank Rd., Milwaukee, WI 53226, United States; Seetharam, S., MACC Fund Center, Medical College of Wisconsin, 8701 Watertown Plank Rd., Milwaukee, WI 53226, United States; Seetharam, B., MACC Fund Center, Medical College of Wisconsin, 8701 Watertown Plank Rd., Milwaukee, WI 53226, United States	Antiserum raised to purified 62-kDa human placental transcobalamin II receptor (TC II-R) has been used to study its synthesis and membrane expression. The antiserum immunoprecipitated a 45-kDa protein from the cell- free translation using human kidney mRNA and recognized a single 124-kDa band on immunoblotting of placental and other human tissue membranes, and quantitation of the blots revealed h…		dodecyl sulfate sodium; liposome; membrane receptor; messenger rna; phosphatidylcholine; transcobalamin ii; triton x 100; article; controlled study; dimerization; human; human tissue; kidney; ligand binding; placenta; polyacrylamide gel electrophoresis; priority journal; protein lipid interaction; receptor binding; Biopolymers; Blotting, Western; Cell Membrane; Electrophoresis, Polyacrylamide Gel…	"Cell-free translation"	United States	Membrane	Specific proteins
Involvement of Cytoplasmic Factors Regulating the Membrane Orientation of P-Glycoprotein Sequences	Zhang J.-T., Ling V.	1995	43	https://www.scopus.com/inward/record.uri?eid=2-s2.0-0029116124&doi=10.1021%2fbi00028a027&partnerID=40&md5=79886873b523137f56ccc2d38f7fcdb0	Department of Physiology and Biophysics, University of Texas Medical Branch, Galveston, Texas 77555-0641, United States; Division of Molecular and Structural Biology, Department of Medical Biophysics, The Ontario Cancer Institute, University of Toronto, 500 Sherbourne Street, Toronto, Ontario, M4X 1K9, Canada	Zhang, J.-T., Department of Physiology and Biophysics, University of Texas Medical Branch, Galveston, Texas 77555-0641, United States; Ling, V., Division of Molecular and Structural Biology, Department of Medical Biophysics, The Ontario Cancer Institute, University of Toronto, 500 Sherbourne Street, Toronto, Ontario, M4X 1K9, Canada	Chinese hamster pgpl P-glycoprotein (Pgp) is a membrane transport protein that causes multidrug resistance (MDR) by actively extruding a wide variety of cytotoxic agents out of cells. It may also function as a peptide transporter and as a chloride channel. Previously, we have shown that hamster pgpl Pgp is expressed in more than one topological form and that the generation of these structures is …		cytoplasm protein; glycoprotein p; membrane protein; amino acid sequence; article; cell free system; nonhuman; priority journal; protein structure; rabbit; rna translation; topography; wheat germ; Animal; Biological Transport, Active; Cell-Free System; Cricetulus; Cytoplasm; Hamsters; Heat; In Vitro; Models, Molecular; Mutagenesis, Site-Directed; P-Glycoprotein; Protein Conformation; Rabbits; Sol…	"Cell-free translation"	Canada	Membrane	Specific proteins
[truncated: 1,477 more rows]

## Sheet: Patent Data
Title	Abstract	Application Id	Application Number	Application Date	Publication Date	Year	Country	I P C	Applicants	Grouped Applicant Name	Inventors	National Phase Entries	Search Term	Translated	Specific Topic	Grouped Topic	Filer type
Eukaryotic multifunctional in vitro system and its uses.	New eukaryotic multifunctional in vitro system capable on its own of enabling important reactions used in molecular biology and in genetic engineering to be carried out in vitro, characterised in that it consists of an extract of germinal cells of Xenopus. Process for preparing the said extract. Use of this extract in the synthesis of nucleic acids and proteins, in the ligation of DNA, in in vitr…	EP12039691	89402313	21.08.1989	09.05.1990	1990	EP	C12N 15/10; C12N 15/00; C12P 19/34; C12N 5/00; C12N 15/10; C12P 19/34; C12P 21/00	CENTRE NAT RECH SCIENT	CENTRE NATIONAL DE LA RECHERCHE SCIENTIFIQUE	MECHALI MARCEL		"in vitro protein synthesis"	Original	Non-model organisms	Improved CFPS	Academia
[truncated: 749 more rows]

## Sheet: Figure 2
Year	Patents per year	Cumulative patent count	Publications per year	Cumulative publication count
1990	2	2	63	63
1991	3	5	50	113
1992	4	9	37	150
1993	3	12	45	195
1994	5	17	39	234
1995	4	21	33	267
1996	6	27	39	306
1997	4	31	34	340
1998	5	36	26	366
1999	9	45	25	391
2000	14	59	33	424
2001	17	76	19	443
2002	37	113	26	469
2003	49	162	23	492
2004	64	226	47	539
[truncated: 16 more rows]

## Sheet: Figure 3
Year	Topic	Publication Count	Patent Count
[truncated: 123 more rows]

[truncated: 5 more sheets: Figure 4a, Figure 4b, Figure 4c, Figure 4d, Figure 5]
